# Supplementary material for: Di-μ-chlorido-bis­{[μ-1,8-bis­(diisopropyl­phosphan­yl)-9,10-dihydro-9,10-ethano­anthracene-κ2 P:P′]-μ-chlorido-μ-methyl­idene-dipalladium(II)} tetra­hydro­furan penta­solvate
Source: Acta Crystallogr Sect E Struct Rep Online. 2010 Mar 27;66(Pt 4):m453–4. doi: 10.1107/S1600536810010263 (PMC2984049; doi:10.1107/S1600536810010263)
Supplement: Supplementary file 1 [file e-66-0m453-sup1.cif]

##############################################################################
###                                                                        ###
###        Electronic paper (Acta Crystallographica Section E)             ###
###                                                                        ###
##############################################################################
#                                                                            #
# This CIF contains the data in a paper accepted for publication in Acta     #
# Crystallographica Section E. It conforms to the requirements of Notes      #
# for Authors for Section E, and has been peer reviewed under the auspices   #
# of the IUCr Commission on Journals.                                        #
#                                                                            #
# Full details of the Crystallographic Information File format               #
# are given in the paper "The Crystallographic Information File (CIF):       #
# a New Standard Archive File for Crystallography" by S. R. Hall, F. H.      #
# Allen and I. D. Brown [Acta Cryst. (1991), A47, 655-685].                  #
#                                                                            #
# The current version of the core CIF dictionary is obtainable from          #
# ftp://ftp.iucr.org/pub/cif_core.dic. The current version number is 2.4.    #
#                                                                            #
# Software is freely available for graphical display of the structure(s) in  #
# this CIF.  For information consult the CIF home page http://www.iucr.org/  #
# cif/home.html                                                              #
#                                                                            #
# This file may be used for bona fide research purposes within the           #
# scientific community so long as proper attribution is given to the journal # 
# article from which it was obtained.                                        #
#                                                                            #
##############################################################################
                                             
data_I
_audit_creation_method     SHELXL-97
_chemical_name_systematic
;
Di-\m-chlorido-bis{[\m-1,8-bis(diisopropylphosphanyl)-9,10-dihydro-
9,10-ethanoanthracene-\k^2^<i>P</i>:<i>P</i>']-\m-chlorido-\m-methylidene-
dipalladium(II)} tetrahydrofuran pentasolvate
;
_chemical_name_common     ?
_chemical_formula_moiety     'C58 H84 Cl4 P4 Pd4, 5(C4 H8 O)'
_chemical_formula_sum     'C78 H124 Cl4 O5 P4 Pd4'
_chemical_formula_iupac     '[Pd4 (C H2)2 Cl4 (C28 H40 P2)2], 5C4 H8 O'
_chemical_formula_weight     1833.05
_chemical_melting_point     ?
_symmetry_cell_setting     triclinic
_symmetry_space_group_name_H-M     'P -1'
_symmetry_space_group_name_Hall     '-P 1'
loop_
    _symmetry_equiv_pos_as_xyz
    'x, y, z'
    '-x, -y, -z'
_cell_length_a     12.57990(10)
_cell_length_b     17.2830(3)
_cell_length_c     19.7558(2)
_cell_angle_alpha     79.8770(10)
_cell_angle_beta     74.7030(10)
_cell_angle_gamma     80.7170(10)
_cell_volume     4048.61(9)
_cell_formula_units_Z     2
_cell_measurement_reflns_used     5889
_cell_measurement_theta_min     ?
_cell_measurement_theta_max     ?
_cell_measurement_temperature     200(2)
_exptl_crystal_description     polyhedron
_exptl_crystal_colour     colourless
_exptl_crystal_size_max     0.18
_exptl_crystal_size_mid     0.18
_exptl_crystal_size_min     0.06
_exptl_crystal_density_diffrn     1.504
_exptl_crystal_density_meas     ?
_exptl_crystal_density_method     'not measured'
_exptl_crystal_F_000     1888
_exptl_absorpt_coefficient_mu     1.133
_exptl_absorpt_correction_type     multi-scan
_exptl_absorpt_process_details
;
(SADABS; Sheldrick, 2008a)
;
_exptl_absorpt_correction_T_min     0.8221
_exptl_absorpt_correction_T_max     0.9351
_exptl_special_details
;
;
_diffrn_ambient_temperature     200(2)
_diffrn_radiation_type     MoK\a
_diffrn_radiation_wavelength     0.71073
_diffrn_radiation_source     'fine-focus sealed tube'
_diffrn_radiation_monochromator     graphite
_diffrn_measurement_device_type     'Bruker SMART CCD'
_diffrn_measurement_method     '\w scans'
_diffrn_detector_area_resol_mean     ?
_diffrn_reflns_number     36611
_diffrn_reflns_av_R_equivalents     0.0561
_diffrn_reflns_av_sigmaI/netI     0.0852
_diffrn_reflns_theta_min     1.69
_diffrn_reflns_theta_max     25.69
_diffrn_reflns_theta_full     25.69
_diffrn_measured_fraction_theta_max     0.994
_diffrn_measured_fraction_theta_full     0.994
_diffrn_reflns_limit_h_min     -15
_diffrn_reflns_limit_h_max     15
_diffrn_reflns_limit_k_min     -21
_diffrn_reflns_limit_k_max     21
_diffrn_reflns_limit_l_min     -24
_diffrn_reflns_limit_l_max     24
_refine_special_details
;
Refinement of <i>F</i>^2^ against ALL reflections. The weighted <i>R</i>-factor
wR and goodness of fit <i>S</i> are based on <i>F</i>^2^, conventional
<i>R</i>-factors <i>R</i> are based on <i>F</i>, with <i>F</i> set to zero for
negative <i>F</i>^2^. The threshold expression of <i>F</i>^2^ >
\s(<i>F</i>^2^) is used only for calculating <i>R</i>-factors(gt) etc. and is
not relevant to the choice of reflections for refinement. <i>R</i>-factors
based on <i>F</i>^2^ are statistically about twice as large as those based on
<i>F</i>, and <i>R</i>- factors based on ALL data will be even larger.
;
_reflns_number_total     15292
_reflns_number_gt     9483
_reflns_threshold_expression     I>2sigma(I)
_refine_ls_structure_factor_coef     Fsqd
_refine_ls_matrix_type     full
_refine_ls_R_factor_all     0.0999
_refine_ls_R_factor_gt     0.0466
_refine_ls_wR_factor_gt     0.0879
_refine_ls_wR_factor_ref     0.1055
_refine_ls_goodness_of_fit_ref     1.012
_refine_ls_restrained_S_all     1.011
_refine_ls_number_reflns     15292
_refine_ls_number_parameters     915
_refine_ls_number_restraints     434
_refine_ls_hydrogen_treatment     mixed
_refine_ls_weighting_scheme     calc
_refine_ls_weighting_details
         'calc w=1/[\s^2^(Fo^2^)+(0.0417P)^2^+0.8053P] where P=(Fo^2^+2Fc^2^)/3'
_atom_sites_solution_hydrogens     geom
_atom_sites_solution_primary     direct
_atom_sites_solution_secondary     difmap
_refine_ls_shift/su_max     0.001
_refine_ls_shift/su_mean     0.000
_refine_diff_density_max     0.820
_refine_diff_density_min     -0.727
_refine_ls_extinction_method     none
_refine_ls_extinction_coef     ?
loop_
    _atom_type_symbol
    _atom_type_description
    _atom_type_scat_dispersion_real
    _atom_type_scat_dispersion_imag
    _atom_type_scat_source
    'C' 'C' 0.0033 0.0016
                         'International Tables Vol C Tables 4.2.6.8 and 6.1.1.4'
    'H' 'H' 0.0000 0.0000
                         'International Tables Vol C Tables 4.2.6.8 and 6.1.1.4'
    'O' 'O' 0.0106 0.0060
                         'International Tables Vol C Tables 4.2.6.8 and 6.1.1.4'
    'P' 'P' 0.1023 0.0942
                         'International Tables Vol C Tables 4.2.6.8 and 6.1.1.4'
    'Cl' 'Cl' 0.1484 0.1585
                         'International Tables Vol C Tables 4.2.6.8 and 6.1.1.4'
    'Pd' 'Pd' -0.9988 1.0072
                         'International Tables Vol C Tables 4.2.6.8 and 6.1.1.4'
_computing_data_collection     'SMART (Siemens, 1996)'
_computing_cell_refinement     'SAINT (Siemens, 1996)'
_computing_data_reduction     'SAINT (Siemens, 1996)'
_computing_structure_solution     'SHELXTL (Sheldrick, 2008b)'
_computing_structure_refinement     'SHELXTL (Sheldrick, 2008b)'
_computing_molecular_graphics     'SHELXTL (Sheldrick, 2008b)'
_computing_publication_material     'SHELXTL (Sheldrick, 2008b)'
loop_
    _atom_site_type_symbol
    _atom_site_label
    _atom_site_fract_x
    _atom_site_fract_y
    _atom_site_fract_z
    _atom_site_U_iso_or_equiv
    _atom_site_adp_type
    _atom_site_calc_flag
    _atom_site_refinement_flags
    _atom_site_occupancy
    _atom_site_disorder_assembly
    _atom_site_disorder_group
    Pd Pd1 0.47930(3) 0.21727(2) 0.34085(2) 0.02319(11) Uani d . 1 . .
    Pd Pd2 0.24625(3) 0.22887(3) 0.38000(2) 0.02516(11) Uani d . 1 . .
    Pd Pd3 0.47029(3) 0.30751(2) 0.14456(2) 0.02341(11) Uani d . 1 . .
    Pd Pd4 0.23706(3) 0.32848(3) 0.18531(2) 0.02701(12) Uani d . 1 . .
    Cl Cl1 0.36596(11) 0.16459(9) 0.28118(7) 0.0361(4) Uani d . 1 . .
    Cl Cl2 0.35972(11) 0.38581(9) 0.23512(8) 0.0430(4) Uani d . 1 . .
    Cl Cl3 0.59914(10) 0.25954(9) 0.22297(7) 0.0339(4) Uani d . 1 . .
    Cl Cl4 0.11979(11) 0.29472(11) 0.30539(7) 0.0504(5) Uani d . 1 . .
    C C13 0.3675(4) 0.1783(3) 0.4288(3) 0.0288(13) Uani d D 1 . .
    H H13A 0.373(4) 0.1221(15) 0.430(2) 0.020(6) Uiso d D 1 . .
    H H13B 0.368(4) 0.190(3) 0.4733(16) 0.020(6) Uiso d D 1 . .
    C C14 0.3510(4) 0.3541(3) 0.0940(3) 0.0251(13) Uani d D 1 . .
    H H14A 0.344(4) 0.332(2) 0.0546(18) 0.020(6) Uiso d D 1 . .
    H H14B 0.357(4) 0.4093(15) 0.085(2) 0.020(6) Uiso d D 1 . .
    P P1 0.59170(11) 0.24153(8) 0.40365(7) 0.0233(3) Uani d . 1 . .
    P P2 0.12809(11) 0.25216(8) 0.48211(7) 0.0234(3) Uani d . 1 . .
    P P3 0.58086(11) 0.25881(8) 0.04890(7) 0.0220(3) Uani d . 1 . .
    P P4 0.11326(11) 0.30836(9) 0.12971(7) 0.0258(3) Uani d . 1 . .
    C C1 0.5481(4) 0.2807(3) 0.4894(3) 0.0237(12) Uani d . 1 . .
    C C2 0.6275(4) 0.2669(3) 0.5296(3) 0.0298(13) Uani d . 1 . .
    H H2 0.6915 0.2301 0.5163 0.036 Uiso calc R 1 . .
    C C3 0.6167(5) 0.3044(4) 0.5876(3) 0.0357(15) Uani d . 1 . .
    H H3 0.6724 0.2928 0.6136 0.043 Uiso calc R 1 . .
    C C4 0.5254(4) 0.3586(3) 0.6083(3) 0.0284(13) Uani d . 1 . .
    H H4 0.5192 0.3869 0.6465 0.034 Uiso calc R 1 . .
    C C5 0.1723(5) 0.3546(3) 0.6725(3) 0.0369(15) Uani d . 1 . .
    H H5 0.1714 0.3818 0.7105 0.044 Uiso calc R 1 . .
    C C6 0.0989(4) 0.2990(4) 0.6812(3) 0.0359(15) Uani d . 1 . .
    H H6 0.0515 0.2847 0.7264 0.043 Uiso calc R 1 . .
    C C7 0.0959(4) 0.2652(3) 0.6240(3) 0.0319(14) Uani d . 1 . .
    H H7 0.0437 0.2289 0.6304 0.038 Uiso calc R 1 . .
    C C8 0.1666(4) 0.2818(3) 0.5564(3) 0.0241(12) Uani d . 1 . .
    C C9 0.3453(4) 0.3529(3) 0.4850(3) 0.0210(12) Uani d . 1 . .
    H H9 0.3491 0.3241 0.4446 0.025 Uiso calc R 1 . .
    C C10 0.3352(4) 0.4230(3) 0.5926(3) 0.0294(13) Uani d . 1 . .
    H H10 0.3321 0.4480 0.6351 0.035 Uiso calc R 1 . .
    C C11 0.3217(5) 0.4861(3) 0.5282(3) 0.0371(15) Uani d . 1 . .
    H H11A 0.2486 0.5186 0.5395 0.045 Uiso calc R 1 . .
    H H11B 0.3803 0.5215 0.5169 0.045 Uiso calc R 1 . .
    C C12 0.3306(4) 0.4437(3) 0.4638(3) 0.0308(13) Uani d . 1 . .
    H H12A 0.2627 0.4599 0.4460 0.037 Uiso calc R 1 . .
    H H12B 0.3948 0.4595 0.4252 0.037 Uiso calc R 1 . .
    C C17 0.4513(4) 0.3315(3) 0.5133(3) 0.0217(12) Uani d . 1 . .
    C C18 0.4433(4) 0.3705(3) 0.5715(3) 0.0274(13) Uani d . 1 . .
    C C19 0.2483(4) 0.3315(3) 0.5492(3) 0.0230(12) Uani d . 1 . .
    C C20 0.2466(4) 0.3694(3) 0.6072(3) 0.0275(13) Uani d . 1 . .
    C C21 0.6853(4) 0.3135(3) 0.3499(3) 0.0307(14) Uani d . 1 . .
    H H21 0.7142 0.2958 0.3022 0.037 Uiso calc R 1 . .
    C C22 0.6176(5) 0.3940(3) 0.3385(3) 0.0430(16) Uani d . 1 . .
    H H22A 0.5531 0.3879 0.3217 0.064 Uiso calc R 1 . .
    H H22B 0.6638 0.4299 0.3031 0.064 Uiso calc R 1 . .
    H H22C 0.5922 0.4161 0.3833 0.064 Uiso calc R 1 . .
    C C23 0.7874(5) 0.3200(4) 0.3761(3) 0.0456(17) Uani d . 1 . .
    H H23A 0.8286 0.2673 0.3835 0.068 Uiso calc R 1 . .
    H H23B 0.7636 0.3421 0.4209 0.068 Uiso calc R 1 . .
    H H23C 0.8353 0.3547 0.3407 0.068 Uiso calc R 1 . .
    C C25 0.6822(4) 0.1773(3) 0.0762(3) 0.0274(13) Uani d . 1 . .
    H H25 0.7117 0.1968 0.1116 0.033 Uiso calc R 1 . .
    C C26 0.6233(5) 0.1063(3) 0.1158(3) 0.0389(15) Uani d . 1 . .
    H H26A 0.5599 0.1235 0.1532 0.058 Uiso calc R 1 . .
    H H26B 0.6751 0.0671 0.1370 0.058 Uiso calc R 1 . .
    H H26C 0.5970 0.0824 0.0827 0.058 Uiso calc R 1 . .
    C C27 0.7842(4) 0.1526(4) 0.0180(3) 0.0414(16) Uani d . 1 . .
    H H27A 0.8208 0.1993 -0.0062 0.062 Uiso calc R 1 . .
    H H27B 0.7606 0.1288 -0.0163 0.062 Uiso calc R 1 . .
    H H27C 0.8363 0.1140 0.0395 0.062 Uiso calc R 1 . .
    C C31 0.6835(4) 0.1482(3) 0.4194(3) 0.0321(14) Uani d . 1 . .
    H H31 0.7397 0.1594 0.4429 0.038 Uiso calc R 1 . .
    C C32 0.6169(5) 0.0855(3) 0.4689(3) 0.0501(18) Uani d . 1 . .
    H H32A 0.5795 0.1054 0.5138 0.075 Uiso calc R 1 . .
    H H32B 0.6670 0.0373 0.4780 0.075 Uiso calc R 1 . .
    H H32C 0.5613 0.0735 0.4469 0.075 Uiso calc R 1 . .
    C C33 0.7457(5) 0.1193(4) 0.3483(3) 0.0468(17) Uani d . 1 . .
    H H33A 0.7885 0.1607 0.3181 0.070 Uiso calc R 1 . .
    H H33B 0.6920 0.1077 0.3246 0.070 Uiso calc R 1 . .
    H H33C 0.7962 0.0713 0.3571 0.070 Uiso calc R 1 . .
    C C35 0.6651(5) 0.3376(3) -0.0035(3) 0.0330(14) Uani d . 1 . .
    H H35 0.7242 0.3138 -0.0415 0.040 Uiso calc R 1 . .
    C C36 0.5920(5) 0.4037(3) -0.0393(3) 0.0535(18) Uani d . 1 . .
    H H36A 0.5580 0.3813 -0.0695 0.080 Uiso calc R 1 . .
    H H36B 0.6379 0.4440 -0.0683 0.080 Uiso calc R 1 . .
    H H36C 0.5337 0.4281 -0.0029 0.080 Uiso calc R 1 . .
    C C37 0.7210(5) 0.3691(4) 0.0435(3) 0.056(2) Uani d . 1 . .
    H H37A 0.7664 0.3255 0.0654 0.084 Uiso calc R 1 . .
    H H37B 0.6643 0.3937 0.0806 0.084 Uiso calc R 1 . .
    H H37C 0.7684 0.4087 0.0149 0.084 Uiso calc R 1 . .
    C C41 0.0125(4) 0.3310(3) 0.4693(3) 0.0301(13) Uani d . 1 . .
    H H41 -0.0166 0.3177 0.4309 0.036 Uiso calc R 1 . .
    C C42 0.0557(5) 0.4103(3) 0.4422(3) 0.0423(16) Uani d . 1 . .
    H H42A 0.1180 0.4054 0.4007 0.063 Uiso calc R 1 . .
    H H42B 0.0807 0.4276 0.4795 0.063 Uiso calc R 1 . .
    H H42C -0.0037 0.4494 0.4291 0.063 Uiso calc R 1 . .
    C C43 -0.0856(5) 0.3370(4) 0.5334(3) 0.0494(18) Uani d . 1 . .
    H H43A -0.1126 0.2852 0.5498 0.074 Uiso calc R 1 . .
    H H43B -0.1452 0.3758 0.5202 0.074 Uiso calc R 1 . .
    H H43C -0.0621 0.3538 0.5715 0.074 Uiso calc R 1 . .
    C C45 0.0110(4) 0.2437(3) 0.1876(3) 0.0341(14) Uani d . 1 . .
    H H45 -0.0166 0.2655 0.2336 0.041 Uiso calc R 1 . .
    C C46 0.0685(5) 0.1603(4) 0.2042(3) 0.0510(18) Uani d . 1 . .
    H H46A 0.1336 0.1633 0.2216 0.077 Uiso calc R 1 . .
    H H46B 0.0920 0.1350 0.1611 0.077 Uiso calc R 1 . .
    H H46C 0.0168 0.1291 0.2405 0.077 Uiso calc R 1 . .
    C C47 -0.0916(5) 0.2408(4) 0.1605(3) 0.0503(18) Uani d . 1 . .
    H H47A -0.1279 0.2947 0.1506 0.075 Uiso calc R 1 . .
    H H47B -0.1435 0.2094 0.1965 0.075 Uiso calc R 1 . .
    H H47C -0.0689 0.2163 0.1169 0.075 Uiso calc R 1 . .
    C C51 0.0572(4) 0.1624(3) 0.5190(3) 0.0297(13) Uani d . 1 . .
    H H51 -0.0046 0.1748 0.5607 0.036 Uiso calc R 1 . .
    C C52 0.1377(5) 0.0938(3) 0.5439(3) 0.0471(17) Uani d . 1 . .
    H H52A 0.1682 0.1094 0.5796 0.071 Uiso calc R 1 . .
    H H52B 0.1983 0.0804 0.5034 0.071 Uiso calc R 1 . .
    H H52C 0.0981 0.0475 0.5647 0.071 Uiso calc R 1 . .
    C C53 0.0074(5) 0.1400(4) 0.4633(3) 0.0445(16) Uani d . 1 . .
    H H53A -0.0442 0.1846 0.4484 0.067 Uiso calc R 1 . .
    H H53B -0.0325 0.0938 0.4836 0.067 Uiso calc R 1 . .
    H H53C 0.0670 0.1272 0.4221 0.067 Uiso calc R 1 . .
    C C55 0.0288(4) 0.4056(3) 0.1131(3) 0.0326(14) Uani d . 1 . .
    H H55 -0.0322 0.3968 0.0926 0.039 Uiso calc R 1 . .
    C C56 0.0986(5) 0.4633(3) 0.0601(3) 0.0433(16) Uani d . 1 . .
    H H56A 0.1310 0.4407 0.0159 0.065 Uiso calc R 1 . .
    H H56B 0.1582 0.4736 0.0795 0.065 Uiso calc R 1 . .
    H H56C 0.0519 0.5131 0.0504 0.065 Uiso calc R 1 . .
    C C57 -0.0237(5) 0.4382(4) 0.1828(3) 0.0507(18) Uani d . 1 . .
    H H57A -0.0688 0.3998 0.2157 0.076 Uiso calc R 1 . .
    H H57B -0.0709 0.4880 0.1740 0.076 Uiso calc R 1 . .
    H H57C 0.0348 0.4478 0.2035 0.076 Uiso calc R 1 . .
    C C61 0.5362(4) 0.2169(3) -0.0176(3) 0.0208(12) Uani d . 1 . .
    C C62 0.6145(5) 0.2129(3) -0.0826(3) 0.0335(14) Uani d . 1 . .
    H H62 0.6778 0.2402 -0.0922 0.040 Uiso calc R 1 . .
    C C63 0.6036(5) 0.1707(3) -0.1339(3) 0.0371(15) Uani d . 1 . .
    H H63 0.6582 0.1697 -0.1775 0.045 Uiso calc R 1 . .
    C C64 0.5121(4) 0.1301(3) -0.1204(3) 0.0316(14) Uani d . 1 . .
    H H64 0.5044 0.0994 -0.1539 0.038 Uiso calc R 1 . .
    C C65 0.1548(5) 0.1827(4) -0.0661(3) 0.0404(16) Uani d . 1 . .
    H H65 0.1552 0.1531 -0.1024 0.049 Uiso calc R 1 . .
    C C66 0.0753(5) 0.2472(4) -0.0516(3) 0.0433(16) Uani d . 1 . .
    H H66 0.0237 0.2641 -0.0803 0.052 Uiso calc R 1 . .
    C C67 0.0705(4) 0.2866(3) 0.0037(3) 0.0318(14) Uani d . 1 . .
    H H67 0.0136 0.3293 0.0136 0.038 Uiso calc R 1 . .
    C C68 0.1480(4) 0.2657(3) 0.0465(3) 0.0247(12) Uani d . 1 . .
    C C69 0.3374(4) 0.1758(3) 0.0579(3) 0.0239(12) Uani d . 1 . .
    H H69 0.3418 0.2077 0.0945 0.029 Uiso calc R 1 . .
    C C70 0.3274(5) 0.0963(3) -0.0395(3) 0.0360(15) Uani d . 1 . .
    H H70 0.3228 0.0681 -0.0784 0.043 Uiso calc R 1 . .
    C C71 0.3235(5) 0.0396(3) 0.0305(3) 0.0395(15) Uani d . 1 . .
    H H71A 0.3852 -0.0039 0.0235 0.047 Uiso calc R 1 . .
    H H71B 0.2527 0.0163 0.0456 0.047 Uiso calc R 1 . .
    C C72 0.3337(5) 0.0862(3) 0.0879(3) 0.0335(14) Uani d . 1 . .
    H H72A 0.4023 0.0646 0.1039 0.040 Uiso calc R 1 . .
    H H72B 0.2696 0.0800 0.1293 0.040 Uiso calc R 1 . .
    C C77 0.4402(4) 0.1786(3) -0.0054(3) 0.0240(12) Uani d . 1 . .
    C C78 0.4326(4) 0.1349(3) -0.0579(3) 0.0255(12) Uani d . 1 . .
    C C79 0.2347(4) 0.2052(3) 0.0281(3) 0.0252(13) Uani d . 1 . .
    C C80 0.2345(4) 0.1623(3) -0.0263(3) 0.0326(14) Uani d . 1 . .
    O O80 0.1835(5) 0.6705(3) 0.1947(3) 0.0915(19) Uani d D 1 . .
    C C81 0.2354(8) 0.6670(5) 0.2510(5) 0.095(3) Uani d D 1 . .
    H H81A 0.1924 0.7042 0.2840 0.114 Uiso calc R 1 . .
    H H81B 0.3112 0.6824 0.2319 0.114 Uiso calc R 1 . .
    C C82 0.2408(6) 0.5849(4) 0.2891(4) 0.075(2) Uani d D 1 . .
    H H82A 0.2285 0.5845 0.3408 0.090 Uiso calc R 1 . .
    H H82B 0.3130 0.5537 0.2712 0.090 Uiso calc R 1 . .
    C C83 0.1470(6) 0.5538(4) 0.2719(4) 0.066(2) Uani d D 1 . .
    H H83A 0.1613 0.4957 0.2721 0.080 Uiso calc R 1 . .
    H H83B 0.0754 0.5669 0.3059 0.080 Uiso calc R 1 . .
    C C84 0.1476(7) 0.5960(4) 0.1998(4) 0.078(3) Uani d D 1 . .
    H H84A 0.1984 0.5653 0.1638 0.094 Uiso calc R 1 . .
    H H84B 0.0721 0.6029 0.1916 0.094 Uiso calc R 1 . .
    O O85 0.2286(6) -0.1162(4) 0.3862(3) 0.132(3) Uani d D 1 . .
    C C86 0.2504(10) -0.1239(5) 0.3145(4) 0.121(4) Uani d D 1 . .
    H H86A 0.1959 -0.1545 0.3064 0.146 Uiso calc R 1 . .
    H H86B 0.3258 -0.1519 0.2985 0.146 Uiso calc R 1 . .
    C C87 0.2416(8) -0.0422(5) 0.2748(4) 0.089(3) Uani d D 1 . .
    H H87A 0.3159 -0.0247 0.2536 0.106 Uiso calc R 1 . .
    H H87B 0.2025 -0.0392 0.2368 0.106 Uiso calc R 1 . .
    C C88 0.1768(7) 0.0059(4) 0.3300(4) 0.080(2) Uani d D 1 . .
    H H88A 0.1943 0.0612 0.3186 0.096 Uiso calc R 1 . .
    H H88B 0.0960 0.0057 0.3369 0.096 Uiso calc R 1 . .
    C C89 0.2148(8) -0.0357(5) 0.3923(4) 0.096(3) Uani d D 1 . .
    H H89A 0.2859 -0.0187 0.3932 0.116 Uiso calc R 1 . .
    H H89B 0.1591 -0.0246 0.4365 0.116 Uiso calc R 1 . .
    O O90 0.0116(9) -0.1175(5) 0.2291(6) 0.174(4) Uani d D 1 . .
    C C91 0.0593(9) -0.1076(9) 0.1565(6) 0.184(8) Uani d D 1 . .
    H H91A 0.0489 -0.1535 0.1362 0.220 Uiso calc R 1 . .
    H H91B 0.1401 -0.1061 0.1484 0.220 Uiso calc R 1 . .
    C C92 0.0106(9) -0.0350(7) 0.1205(5) 0.120(4) Uani d D 1 . .
    H H92A -0.0069 -0.0445 0.0768 0.144 Uiso calc R 1 . .
    H H92B 0.0606 0.0068 0.1082 0.144 Uiso calc R 1 . .
    C C93 -0.0921(7) -0.0134(5) 0.1748(5) 0.089(3) Uani d D 1 . .
    H H93A -0.1055 0.0444 0.1756 0.107 Uiso calc R 1 . .
    H H93B -0.1575 -0.0307 0.1653 0.107 Uiso calc R 1 . .
    C C94 -0.0704(8) -0.0555(8) 0.2414(5) 0.135(4) Uani d D 1 . .
    H H94A -0.0475 -0.0187 0.2665 0.162 Uiso calc R 1 . .
    H H94B -0.1391 -0.0756 0.2720 0.162 Uiso calc R 1 . .
    O O95 0.7300(10) 0.5637(7) 0.2061(7) 0.079(4) Uani d PDU 0.429(8) A 1
    C C96 0.680(2) 0.6400(9) 0.1905(16) 0.090(6) Uani d PDU 0.429(8) A 1
    H H96A 0.7356 0.6726 0.1579 0.107 Uiso calc PR 0.429(8) A 1
    H H96B 0.6503 0.6644 0.2345 0.107 Uiso calc PR 0.429(8) A 1
    C C97 0.591(2) 0.6369(12) 0.1573(17) 0.112(6) Uani d PDU 0.429(8) A 1
    H H97A 0.5889 0.6804 0.1176 0.134 Uiso calc PR 0.429(8) A 1
    H H97B 0.5178 0.6400 0.1921 0.134 Uiso calc PR 0.429(8) A 1
    C C98 0.620(2) 0.5577(13) 0.1312(16) 0.102(7) Uani d PDU 0.429(8) A 1
    H H98A 0.5544 0.5279 0.1460 0.122 Uiso calc PR 0.429(8) A 1
    H H98B 0.6445 0.5645 0.0789 0.122 Uiso calc PR 0.429(8) A 1
    C C99 0.7080(17) 0.5161(9) 0.1624(11) 0.071(5) Uani d PDU 0.429(8) A 1
    H H99A 0.6856 0.4654 0.1905 0.085 Uiso calc PR 0.429(8) A 1
    H H99B 0.7754 0.5042 0.1248 0.085 Uiso calc PR 0.429(8) A 1
    O O95B 0.5847(12) 0.5705(7) 0.2323(5) 0.133(5) Uani d PDU 0.571(8) A 2
    C C96B 0.612(2) 0.6465(9) 0.2023(8) 0.102(6) Uani d PDU 0.571(8) A 2
    H H96C 0.6551 0.6655 0.2300 0.123 Uiso calc PR 0.571(8) A 2
    H H96D 0.5437 0.6840 0.2017 0.123 Uiso calc PR 0.571(8) A 2
    C C97B 0.678(2) 0.6408(10) 0.1300(8) 0.114(6) Uani d PDU 0.571(8) A 2
    H H97C 0.7531 0.6558 0.1237 0.137 Uiso calc PR 0.571(8) A 2
    H H97D 0.6418 0.6758 0.0952 0.137 Uiso calc PR 0.571(8) A 2
    C C98B 0.6847(17) 0.5567(10) 0.1210(9) 0.107(6) Uani d PDU 0.571(8) A 2
    H H98C 0.6732 0.5520 0.0743 0.129 Uiso calc PR 0.571(8) A 2
    H H98D 0.7575 0.5274 0.1255 0.129 Uiso calc PR 0.571(8) A 2
    C C99B 0.5943(15) 0.5271(9) 0.1789(8) 0.090(5) Uani d PDU 0.571(8) A 2
    H H99C 0.5242 0.5348 0.1633 0.108 Uiso calc PR 0.571(8) A 2
    H H99D 0.6126 0.4700 0.1947 0.108 Uiso calc PR 0.571(8) A 2
    O O100 0.6310(6) -0.0810(3) 0.2290(3) 0.094(2) Uani d D 1 . .
    C C101 0.6399(8) -0.1579(4) 0.2635(4) 0.091(3) Uani d D 1 . .
    H H10A 0.7157 -0.1848 0.2467 0.109 Uiso calc R 1 . .
    H H10B 0.5864 -0.1879 0.2535 0.109 Uiso calc R 1 . .
    C C102 0.6167(7) -0.1553(5) 0.3389(4) 0.089(3) Uani d D 1 . .
    H H10C 0.6824 -0.1788 0.3574 0.107 Uiso calc R 1 . .
    H H10D 0.5536 -0.1850 0.3647 0.107 Uiso calc R 1 . .
    C C103 0.5893(10) -0.0716(5) 0.3481(4) 0.130(4) Uani d D 1 . .
    H H10E 0.5153 -0.0624 0.3808 0.156 Uiso calc R 1 . .
    H H10F 0.6451 -0.0544 0.3675 0.156 Uiso calc R 1 . .
    C C104 0.5895(8) -0.0291(4) 0.2784(4) 0.089(3) Uani d D 1 . .
    H H10G 0.5131 -0.0058 0.2762 0.107 Uiso calc R 1 . .
    H H10H 0.6363 0.0145 0.2680 0.107 Uiso calc R 1 . .
loop_
    _atom_site_aniso_label
    _atom_site_aniso_U_11
    _atom_site_aniso_U_22
    _atom_site_aniso_U_33
    _atom_site_aniso_U_12
    _atom_site_aniso_U_13
    _atom_site_aniso_U_23
    Pd1 0.0153(2) 0.0337(3) 0.0231(2) -0.00019(18) -0.00609(18) -0.01090(19)
    Pd2 0.0153(2) 0.0391(3) 0.0236(2) -0.00203(19) -0.00592(18) -0.0102(2)
    Pd3 0.0175(2) 0.0314(3) 0.0243(2) -0.00120(18) -0.00655(18) -0.01135(19)
    Pd4 0.0174(2) 0.0401(3) 0.0253(3) 0.00263(19) -0.00767(19) -0.0111(2)
    Cl1 0.0238(7) 0.0553(10) 0.0362(9) -0.0054(7) -0.0060(6) -0.0261(7)
    Cl2 0.0267(8) 0.0601(11) 0.0519(10) 0.0057(7) -0.0123(7) -0.0394(8)
    Cl3 0.0186(7) 0.0640(10) 0.0220(8) -0.0036(7) -0.0059(6) -0.0136(7)
    Cl4 0.0196(8) 0.1063(14) 0.0236(8) 0.0052(8) -0.0084(6) -0.0112(9)
    C13 0.022(3) 0.035(3) 0.030(3) -0.003(3) -0.007(3) -0.006(3)
    C14 0.023(3) 0.024(3) 0.031(3) -0.002(2) -0.008(3) -0.009(3)
    P1 0.0143(7) 0.0337(9) 0.0235(8) -0.0005(6) -0.0064(6) -0.0081(6)
    P2 0.0138(7) 0.0324(9) 0.0249(8) 0.0005(6) -0.0062(6) -0.0067(6)
    P3 0.0185(7) 0.0271(8) 0.0217(8) -0.0038(6) -0.0051(6) -0.0060(6)
    P4 0.0188(7) 0.0350(9) 0.0242(8) -0.0015(6) -0.0081(6) -0.0026(7)
    C1 0.024(3) 0.028(3) 0.021(3) -0.007(2) -0.008(2) -0.004(2)
    C2 0.022(3) 0.043(4) 0.024(3) 0.003(3) -0.008(2) -0.006(3)
    C3 0.026(3) 0.059(4) 0.025(3) -0.011(3) -0.008(3) -0.006(3)
    C4 0.027(3) 0.043(4) 0.020(3) -0.010(3) -0.006(2) -0.012(3)
    C5 0.030(3) 0.050(4) 0.029(4) 0.006(3) -0.002(3) -0.017(3)
    C6 0.025(3) 0.058(4) 0.020(3) -0.004(3) 0.004(2) -0.006(3)
    C7 0.024(3) 0.047(4) 0.026(3) -0.008(3) -0.006(3) -0.005(3)
    C8 0.016(3) 0.032(3) 0.023(3) 0.004(2) -0.005(2) -0.006(2)
    C9 0.014(3) 0.030(3) 0.020(3) 0.000(2) -0.006(2) -0.005(2)
    C10 0.031(3) 0.028(3) 0.034(3) 0.002(3) -0.011(3) -0.015(3)
    C11 0.043(4) 0.031(3) 0.040(4) -0.005(3) -0.011(3) -0.010(3)
    C12 0.030(3) 0.031(3) 0.028(3) 0.000(3) -0.008(3) 0.001(3)
    C17 0.016(3) 0.029(3) 0.020(3) -0.004(2) -0.005(2) -0.001(2)
    C18 0.028(3) 0.031(3) 0.023(3) -0.011(3) -0.004(2) 0.000(2)
    C19 0.020(3) 0.025(3) 0.023(3) 0.007(2) -0.009(2) -0.003(2)
    C20 0.021(3) 0.030(3) 0.032(3) 0.005(2) -0.009(3) -0.010(3)
    C21 0.024(3) 0.052(4) 0.019(3) -0.014(3) -0.003(2) -0.006(3)
    C22 0.048(4) 0.048(4) 0.037(4) -0.021(3) -0.009(3) -0.006(3)
    C23 0.032(4) 0.080(5) 0.032(4) -0.022(3) -0.005(3) -0.014(3)
    C25 0.021(3) 0.036(3) 0.028(3) 0.000(2) -0.007(2) -0.010(3)
    C26 0.038(4) 0.036(4) 0.043(4) 0.008(3) -0.016(3) -0.007(3)
    C27 0.024(3) 0.060(4) 0.040(4) 0.010(3) -0.008(3) -0.019(3)
    C31 0.025(3) 0.038(4) 0.037(4) 0.008(3) -0.015(3) -0.012(3)
    C32 0.049(4) 0.037(4) 0.056(5) 0.014(3) -0.015(4) -0.003(3)
    C33 0.042(4) 0.053(4) 0.043(4) 0.022(3) -0.013(3) -0.021(3)
    C35 0.033(3) 0.037(4) 0.029(3) -0.013(3) -0.001(3) -0.007(3)
    C36 0.054(4) 0.036(4) 0.060(5) -0.010(3) -0.003(4) 0.008(3)
    C37 0.054(4) 0.075(5) 0.048(4) -0.045(4) -0.002(3) -0.015(4)
    C41 0.026(3) 0.038(4) 0.027(3) 0.002(3) -0.010(3) -0.008(3)
    C42 0.038(4) 0.035(4) 0.056(4) 0.004(3) -0.023(3) -0.005(3)
    C43 0.031(4) 0.076(5) 0.037(4) 0.022(3) -0.012(3) -0.018(3)
    C45 0.022(3) 0.050(4) 0.028(3) -0.008(3) -0.004(3) 0.001(3)
    C46 0.036(4) 0.054(4) 0.053(4) -0.016(3) 0.001(3) 0.012(3)
    C47 0.026(3) 0.081(5) 0.045(4) -0.019(3) -0.008(3) 0.000(4)
    C51 0.020(3) 0.035(3) 0.030(3) -0.005(2) 0.001(2) -0.004(3)
    C52 0.045(4) 0.032(4) 0.063(5) -0.008(3) -0.016(3) 0.003(3)
    C53 0.043(4) 0.043(4) 0.057(4) -0.013(3) -0.023(3) -0.010(3)
    C55 0.028(3) 0.036(4) 0.037(4) 0.003(3) -0.018(3) -0.002(3)
    C56 0.048(4) 0.034(4) 0.050(4) -0.003(3) -0.022(3) 0.004(3)
    C57 0.053(4) 0.049(4) 0.048(4) 0.014(3) -0.015(3) -0.016(3)
    C61 0.018(3) 0.023(3) 0.021(3) 0.001(2) -0.006(2) -0.004(2)
    C62 0.031(3) 0.041(4) 0.028(3) -0.011(3) -0.003(3) -0.005(3)
    C63 0.035(4) 0.052(4) 0.023(3) -0.002(3) -0.002(3) -0.012(3)
    C64 0.034(3) 0.034(3) 0.030(3) 0.005(3) -0.011(3) -0.017(3)
    C65 0.043(4) 0.050(4) 0.040(4) -0.010(3) -0.020(3) -0.019(3)
    C66 0.031(4) 0.063(5) 0.043(4) -0.005(3) -0.020(3) -0.010(3)
    C67 0.020(3) 0.048(4) 0.028(3) 0.000(3) -0.009(3) -0.007(3)
    C68 0.021(3) 0.029(3) 0.026(3) -0.006(2) -0.009(2) -0.003(2)
    C69 0.023(3) 0.022(3) 0.030(3) -0.005(2) -0.011(2) -0.004(2)
    C70 0.040(4) 0.036(4) 0.040(4) -0.004(3) -0.018(3) -0.016(3)
    C71 0.035(4) 0.029(3) 0.056(4) -0.011(3) -0.007(3) -0.009(3)
    C72 0.033(3) 0.030(3) 0.038(4) -0.008(3) -0.012(3) 0.001(3)
    C77 0.026(3) 0.018(3) 0.028(3) 0.002(2) -0.012(2) 0.000(2)
    C78 0.026(3) 0.030(3) 0.024(3) -0.001(2) -0.011(3) -0.009(2)
    C79 0.023(3) 0.034(3) 0.023(3) -0.012(3) -0.007(2) -0.004(2)
    C80 0.029(3) 0.034(3) 0.040(4) -0.011(3) -0.013(3) -0.004(3)
    O80 0.132(5) 0.070(4) 0.068(4) -0.040(4) -0.005(4) -0.001(3)
    C81 0.107(8) 0.091(8) 0.086(7) -0.048(6) -0.003(6) -0.005(6)
    C82 0.078(6) 0.053(5) 0.083(6) -0.003(4) 0.003(5) -0.025(5)
    C83 0.055(5) 0.045(5) 0.078(6) -0.002(4) 0.016(4) -0.006(4)
    C84 0.087(6) 0.076(6) 0.066(6) -0.035(5) 0.020(5) -0.030(5)
    O85 0.192(8) 0.086(5) 0.080(5) 0.053(5) -0.016(5) 0.000(4)
    C86 0.216(13) 0.072(7) 0.062(6) 0.029(7) -0.023(7) -0.030(5)
    C87 0.125(8) 0.086(7) 0.050(5) 0.005(6) -0.023(5) -0.010(5)
    C88 0.088(7) 0.067(6) 0.091(7) -0.003(5) -0.042(6) -0.008(5)
    C89 0.124(9) 0.084(7) 0.081(7) 0.006(6) -0.035(6) -0.016(6)
    O90 0.161(9) 0.121(7) 0.222(11) -0.004(6) -0.038(8) -0.003(7)
    C91 0.090(9) 0.36(2) 0.109(10) 0.087(11) -0.025(8) -0.158(13)
    C92 0.101(9) 0.169(12) 0.092(8) -0.061(8) 0.008(7) -0.032(8)
    C93 0.072(7) 0.078(6) 0.125(9) -0.013(5) -0.036(7) -0.012(6)
    C94 0.070(8) 0.192(14) 0.117(10) 0.002(8) 0.009(7) -0.018(10)
    O95 0.079(9) 0.079(8) 0.098(10) 0.016(7) -0.055(8) -0.037(7)
    C96 0.117(15) 0.074(9) 0.090(15) -0.010(10) -0.058(12) 0.003(10)
    C97 0.142(14) 0.099(11) 0.117(14) 0.035(11) -0.096(11) -0.023(11)
    C98 0.110(16) 0.103(13) 0.114(16) 0.025(12) -0.081(12) -0.026(12)
    C99 0.093(12) 0.077(10) 0.052(11) 0.005(9) -0.049(9) -0.004(8)
    O95B 0.203(14) 0.092(8) 0.075(7) -0.028(8) 0.022(8) -0.010(6)
    C96B 0.162(16) 0.072(8) 0.075(10) -0.012(10) -0.027(11) -0.021(7)
    C97B 0.142(14) 0.100(10) 0.090(11) -0.063(11) 0.010(10) 0.001(9)
    C98B 0.124(14) 0.107(10) 0.079(10) 0.020(11) -0.007(9) -0.037(9)
    C99B 0.137(13) 0.071(9) 0.082(10) -0.040(9) -0.062(9) 0.017(7)
    O100 0.168(6) 0.062(4) 0.072(4) -0.023(4) -0.059(4) -0.006(3)
    C101 0.140(9) 0.049(6) 0.091(7) 0.003(5) -0.048(6) -0.015(5)
    C102 0.105(7) 0.086(7) 0.071(7) -0.033(6) -0.020(5) 0.024(5)
    C103 0.232(14) 0.077(7) 0.057(7) -0.033(8) 0.010(7) -0.004(5)
    C104 0.128(8) 0.053(5) 0.086(7) 0.011(5) -0.037(6) -0.011(5)
_geom_special_details
;
All esds (except the esd in the dihedral angle between two l.s. planes) are
estimated using the full covariance matrix. The cell esds are taken into
account individually in the estimation of esds in distances, angles and
torsion angles; correlations between esds in cell parameters are only used
when they are defined by crystal symmetry. An approximate (isotropic)
treatment of cell esds is used for estimating esds involving l.s. planes.
;
loop_
    _geom_bond_atom_site_label_1
    _geom_bond_atom_site_label_2
    _geom_bond_site_symmetry_2
    _geom_bond_distance
    _geom_bond_publ_flag
    Pd1 C13 . 2.014(6) n
    Pd1 P1 . 2.2393(13) n
    Pd1 Cl1 . 2.4360(13) n
    Pd1 Cl3 . 2.4767(14) n
    Pd1 Pd2 . 2.8110(5) n
    Pd2 C13 . 2.017(5) n
    Pd2 P2 . 2.2251(14) n
    Pd2 Cl1 . 2.4465(14) n
    Pd2 Cl4 . 2.4621(14) n
    Pd3 C14 . 2.004(5) n
    Pd3 P3 . 2.2380(14) n
    Pd3 Cl2 . 2.4284(14) n
    Pd3 Cl3 . 2.4807(13) n
    Pd3 Pd4 . 2.8109(6) n
    Pd4 C14 . 2.016(5) n
    Pd4 P4 . 2.2281(14) n
    Pd4 Cl2 . 2.4429(14) n
    Pd4 Cl4 . 2.4676(15) n
    C13 H13A . 0.96(2) n
    C13 H13B . 0.94(2) n
    C14 H14A . 0.95(2) n
    C14 H14B . 0.95(2) n
    P1 C21 . 1.847(5) n
    P1 C1 . 1.850(5) n
    P1 C31 . 1.856(5) n
    P2 C8 . 1.836(5) n
    P2 C51 . 1.854(5) n
    P2 C41 . 1.862(5) n
    P3 C25 . 1.848(5) n
    P3 C61 . 1.850(5) n
    P3 C35 . 1.854(5) n
    P4 C68 . 1.838(5) n
    P4 C45 . 1.857(5) n
    P4 C55 . 1.864(5) n
    C1 C2 . 1.400(7) n
    C1 C17 . 1.406(7) n
    C2 C3 . 1.381(7) n
    C2 H2 . 0.9500 n
    C3 C4 . 1.379(7) n
    C3 H3 . 0.9500 n
    C4 C18 . 1.382(7) n
    C4 H4 . 0.9500 n
    C5 C20 . 1.389(7) n
    C5 C6 . 1.396(8) n
    C5 H5 . 0.9500 n
    C6 C7 . 1.372(7) n
    C6 H6 . 0.9500 n
    C7 C8 . 1.407(7) n
    C7 H7 . 0.9500 n
    C8 C19 . 1.407(7) n
    C9 C17 . 1.545(6) n
    C9 C12 . 1.545(7) n
    C9 C19 . 1.549(7) n
    C9 H9 . 1.0000 n
    C10 C20 . 1.501(7) n
    C10 C18 . 1.510(7) n
    C10 C11 . 1.550(7) n
    C10 H10 . 1.0000 n
    C11 C12 . 1.546(7) n
    C11 H11A . 0.9900 n
    C11 H11B . 0.9900 n
    C12 H12A . 0.9900 n
    C12 H12B . 0.9900 n
    C17 C18 . 1.406(7) n
    C19 C20 . 1.409(7) n
    C21 C22 . 1.524(8) n
    C21 C23 . 1.531(7) n
    C21 H21 . 1.0000 n
    C22 H22A . 0.9800 n
    C22 H22B . 0.9800 n
    C22 H22C . 0.9800 n
    C23 H23A . 0.9800 n
    C23 H23B . 0.9800 n
    C23 H23C . 0.9800 n
    C25 C26 . 1.524(7) n
    C25 C27 . 1.539(7) n
    C25 H25 . 1.0000 n
    C26 H26A . 0.9800 n
    C26 H26B . 0.9800 n
    C26 H26C . 0.9800 n
    C27 H27A . 0.9800 n
    C27 H27B . 0.9800 n
    C27 H27C . 0.9800 n
    C31 C32 . 1.523(8) n
    C31 C33 . 1.541(7) n
    C31 H31 . 1.0000 n
    C32 H32A . 0.9800 n
    C32 H32B . 0.9800 n
    C32 H32C . 0.9800 n
    C33 H33A . 0.9800 n
    C33 H33B . 0.9800 n
    C33 H33C . 0.9800 n
    C35 C37 . 1.517(7) n
    C35 C36 . 1.540(8) n
    C35 H35 . 1.0000 n
    C36 H36A . 0.9800 n
    C36 H36B . 0.9800 n
    C36 H36C . 0.9800 n
    C37 H37A . 0.9800 n
    C37 H37B . 0.9800 n
    C37 H37C . 0.9800 n
    C41 C42 . 1.513(7) n
    C41 C43 . 1.523(7) n
    C41 H41 . 1.0000 n
    C42 H42A . 0.9800 n
    C42 H42B . 0.9800 n
    C42 H42C . 0.9800 n
    C43 H43A . 0.9800 n
    C43 H43B . 0.9800 n
    C43 H43C . 0.9800 n
    C45 C46 . 1.526(8) n
    C45 C47 . 1.533(7) n
    C45 H45 . 1.0000 n
    C46 H46A . 0.9800 n
    C46 H46B . 0.9800 n
    C46 H46C . 0.9800 n
    C47 H47A . 0.9800 n
    C47 H47B . 0.9800 n
    C47 H47C . 0.9800 n
    C51 C53 . 1.532(7) n
    C51 C52 . 1.532(7) n
    C51 H51 . 1.0000 n
    C52 H52A . 0.9800 n
    C52 H52B . 0.9800 n
    C52 H52C . 0.9800 n
    C53 H53A . 0.9800 n
    C53 H53B . 0.9800 n
    C53 H53C . 0.9800 n
    C55 C56 . 1.515(7) n
    C55 C57 . 1.524(7) n
    C55 H55 . 1.0000 n
    C56 H56A . 0.9800 n
    C56 H56B . 0.9800 n
    C56 H56C . 0.9800 n
    C57 H57A . 0.9800 n
    C57 H57B . 0.9800 n
    C57 H57C . 0.9800 n
    C61 C62 . 1.402(7) n
    C61 C77 . 1.416(7) n
    C62 C63 . 1.394(7) n
    C62 H62 . 0.9500 n
    C63 C64 . 1.386(7) n
    C63 H63 . 0.9500 n
    C64 C78 . 1.374(7) n
    C64 H64 . 0.9500 n
    C65 C66 . 1.387(8) n
    C65 C80 . 1.397(7) n
    C65 H65 . 0.9500 n
    C66 C67 . 1.370(7) n
    C66 H66 . 0.9500 n
    C67 C68 . 1.418(7) n
    C67 H67 . 0.9500 n
    C68 C79 . 1.405(7) n
    C69 C79 . 1.536(7) n
    C69 C77 . 1.544(7) n
    C69 C72 . 1.562(7) n
    C69 H69 . 1.0000 n
    C70 C80 . 1.500(8) n
    C70 C78 . 1.508(7) n
    C70 C71 . 1.541(8) n
    C70 H70 . 1.0000 n
    C71 C72 . 1.544(7) n
    C71 H71A . 0.9900 n
    C71 H71B . 0.9900 n
    C72 H72A . 0.9900 n
    C72 H72B . 0.9900 n
    C77 C78 . 1.416(7) n
    C79 C80 . 1.408(7) n
    O80 C84 . 1.410(7) n
    O80 C81 . 1.419(8) n
    C81 C82 . 1.485(8) n
    C81 H81A . 0.9900 n
    C81 H81B . 0.9900 n
    C82 C83 . 1.509(8) n
    C82 H82A . 0.9900 n
    C82 H82B . 0.9900 n
    C83 C84 . 1.481(8) n
    C83 H83A . 0.9900 n
    C83 H83B . 0.9900 n
    C84 H84A . 0.9900 n
    C84 H84B . 0.9900 n
    O85 C86 . 1.396(8) n
    O85 C89 . 1.398(8) n
    C86 C87 . 1.493(9) n
    C86 H86A . 0.9900 n
    C86 H86B . 0.9900 n
    C87 C88 . 1.476(8) n
    C87 H87A . 0.9900 n
    C87 H87B . 0.9900 n
    C88 C89 . 1.466(8) n
    C88 H88A . 0.9900 n
    C88 H88B . 0.9900 n
    C89 H89A . 0.9900 n
    C89 H89B . 0.9900 n
    O90 C94 . 1.368(9) n
    O90 C91 . 1.392(10) n
    C91 C92 . 1.459(11) n
    C91 H91A . 0.9900 n
    C91 H91B . 0.9900 n
    C92 C93 . 1.488(9) n
    C92 H92A . 0.9900 n
    C92 H92B . 0.9900 n
    C93 C94 . 1.458(10) n
    C93 H93A . 0.9900 n
    C93 H93B . 0.9900 n
    C94 H94A . 0.9900 n
    C94 H94B . 0.9900 n
    O95 C96 . 1.386(12) n
    O95 C99 . 1.395(12) n
    C96 C97 . 1.457(13) n
    C96 H96A . 0.9900 n
    C96 H96B . 0.9900 n
    C97 C98 . 1.503(14) n
    C97 H97A . 0.9900 n
    C97 H97B . 0.9900 n
    C98 C99 . 1.442(13) n
    C98 H98A . 0.9900 n
    C98 H98B . 0.9900 n
    C99 H99A . 0.9900 n
    C99 H99B . 0.9900 n
    O95B C99B . 1.369(11) n
    O95B C96B . 1.400(12) n
    C96B C97B . 1.462(13) n
    C96B H96C . 0.9900 n
    C96B H96D . 0.9900 n
    C97B C98B . 1.481(13) n
    C97B H97C . 0.9900 n
    C97B H97D . 0.9900 n
    C98B C99B . 1.469(13) n
    C98B H98C . 0.9900 n
    C98B H98D . 0.9900 n
    C99B H99C . 0.9900 n
    C99B H99D . 0.9900 n
    O100 C101 . 1.385(7) n
    O100 C104 . 1.386(7) n
    C101 C102 . 1.449(8) n
    C101 H10A . 0.9900 n
    C101 H10B . 0.9900 n
    C102 C103 . 1.463(9) n
    C102 H10C . 0.9900 n
    C102 H10D . 0.9900 n
    C103 C104 . 1.441(8) n
    C103 H10E . 0.9900 n
    C103 H10F . 0.9900 n
    C104 H10G . 0.9900 n
    C104 H10H . 0.9900 n
loop_
    _geom_angle_atom_site_label_1
    _geom_angle_atom_site_label_2
    _geom_angle_atom_site_label_3
    _geom_angle_site_symmetry_1
    _geom_angle_site_symmetry_3
    _geom_angle
    _geom_angle_publ_flag
    C13 Pd1 P1 . . 92.48(16) n
    C13 Pd1 Cl1 . . 83.25(16) n
    P1 Pd1 Cl1 . . 169.09(5) n
    C13 Pd1 Cl3 . . 171.59(16) n
    P1 Pd1 Cl3 . . 95.90(5) n
    Cl1 Pd1 Cl3 . . 88.39(5) n
    C13 Pd1 Pd2 . . 45.84(15) n
    P1 Pd1 Pd2 . . 127.42(4) n
    Cl1 Pd1 Pd2 . . 55.02(3) n
    Cl3 Pd1 Pd2 . . 127.57(3) n
    C13 Pd2 P2 . . 92.22(16) n
    C13 Pd2 Cl1 . . 82.90(16) n
    P2 Pd2 Cl1 . . 163.70(6) n
    C13 Pd2 Cl4 . . 171.82(16) n
    P2 Pd2 Cl4 . . 95.20(5) n
    Cl1 Pd2 Cl4 . . 90.85(5) n
    C13 Pd2 Pd1 . . 45.73(16) n
    P2 Pd2 Pd1 . . 130.03(4) n
    Cl1 Pd2 Pd1 . . 54.67(3) n
    Cl4 Pd2 Pd1 . . 126.13(4) n
    C14 Pd3 P3 . . 92.96(16) n
    C14 Pd3 Cl2 . . 83.43(15) n
    P3 Pd3 Cl2 . . 168.52(6) n
    C14 Pd3 Cl3 . . 171.08(16) n
    P3 Pd3 Cl3 . . 95.94(5) n
    Cl2 Pd3 Cl3 . . 87.73(5) n
    C14 Pd3 Pd4 . . 45.81(15) n
    P3 Pd3 Pd4 . . 128.42(4) n
    Cl2 Pd3 Pd4 . . 55.00(3) n
    Cl3 Pd3 Pd4 . . 126.99(3) n
    C14 Pd4 P4 . . 93.15(15) n
    C14 Pd4 Cl2 . . 82.81(15) n
    P4 Pd4 Cl2 . . 165.38(6) n
    C14 Pd4 Cl4 . . 171.78(15) n
    P4 Pd4 Cl4 . . 94.75(5) n
    Cl2 Pd4 Cl4 . . 90.06(5) n
    C14 Pd4 Pd3 . . 45.46(15) n
    P4 Pd4 Pd3 . . 130.09(4) n
    Cl2 Pd4 Pd3 . . 54.52(3) n
    Cl4 Pd4 Pd3 . . 126.60(4) n
    Pd1 Cl1 Pd2 . . 70.30(4) n
    Pd3 Cl2 Pd4 . . 70.48(4) n
    Pd1 Cl3 Pd3 . . 105.30(5) n
    Pd2 Cl4 Pd4 . . 106.56(5) n
    Pd1 C13 Pd2 . . 88.4(2) n
    Pd1 C13 H13A . . 106(3) n
    Pd2 C13 H13A . . 108(3) n
    Pd1 C13 H13B . . 121(3) n
    Pd2 C13 H13B . . 121(3) n
    H13A C13 H13B . . 110(4) n
    Pd3 C14 Pd4 . . 88.7(2) n
    Pd3 C14 H14A . . 120(3) n
    Pd4 C14 H14A . . 116(3) n
    Pd3 C14 H14B . . 105(3) n
    Pd4 C14 H14B . . 110(3) n
    H14A C14 H14B . . 114(4) n
    C21 P1 C1 . . 101.1(2) n
    C21 P1 C31 . . 105.4(3) n
    C1 P1 C31 . . 105.2(2) n
    C21 P1 Pd1 . . 110.04(17) n
    C1 P1 Pd1 . . 126.30(17) n
    C31 P1 Pd1 . . 107.06(18) n
    C8 P2 C51 . . 106.0(2) n
    C8 P2 C41 . . 101.1(2) n
    C51 P2 C41 . . 103.6(2) n
    C8 P2 Pd2 . . 124.66(17) n
    C51 P2 Pd2 . . 107.31(18) n
    C41 P2 Pd2 . . 112.23(17) n
    C25 P3 C61 . . 101.7(2) n
    C25 P3 C35 . . 105.2(2) n
    C61 P3 C35 . . 104.6(2) n
    C25 P3 Pd3 . . 109.80(17) n
    C61 P3 Pd3 . . 126.43(16) n
    C35 P3 Pd3 . . 107.38(18) n
    C68 P4 C45 . . 101.5(2) n
    C68 P4 C55 . . 105.9(2) n
    C45 P4 C55 . . 104.2(3) n
    C68 P4 Pd4 . . 124.74(17) n
    C45 P4 Pd4 . . 111.81(18) n
    C55 P4 Pd4 . . 106.91(18) n
    C2 C1 C17 . . 117.0(5) n
    C2 C1 P1 . . 115.6(4) n
    C17 C1 P1 . . 126.8(4) n
    C3 C2 C1 . . 122.7(5) n
    C3 C2 H2 . . 118.6 n
    C1 C2 H2 . . 118.6 n
    C4 C3 C2 . . 120.5(5) n
    C4 C3 H3 . . 119.8 n
    C2 C3 H3 . . 119.8 n
    C3 C4 C18 . . 117.9(5) n
    C3 C4 H4 . . 121.1 n
    C18 C4 H4 . . 121.1 n
    C20 C5 C6 . . 118.7(5) n
    C20 C5 H5 . . 120.6 n
    C6 C5 H5 . . 120.6 n
    C7 C6 C5 . . 119.4(5) n
    C7 C6 H6 . . 120.3 n
    C5 C6 H6 . . 120.3 n
    C6 C7 C8 . . 123.0(5) n
    C6 C7 H7 . . 118.5 n
    C8 C7 H7 . . 118.5 n
    C19 C8 C7 . . 117.6(5) n
    C19 C8 P2 . . 124.7(4) n
    C7 C8 P2 . . 116.7(4) n
    C17 C9 C12 . . 107.1(4) n
    C17 C9 C19 . . 105.5(4) n
    C12 C9 C19 . . 107.9(4) n
    C17 C9 H9 . . 112.0 n
    C12 C9 H9 . . 112.0 n
    C19 C9 H9 . . 112.0 n
    C20 C10 C18 . . 105.0(4) n
    C20 C10 C11 . . 108.4(4) n
    C18 C10 C11 . . 108.5(4) n
    C20 C10 H10 . . 111.5 n
    C18 C10 H10 . . 111.5 n
    C11 C10 H10 . . 111.5 n
    C12 C11 C10 . . 109.0(4) n
    C12 C11 H11A . . 109.9 n
    C10 C11 H11A . . 109.9 n
    C12 C11 H11B . . 109.9 n
    C10 C11 H11B . . 109.9 n
    H11A C11 H11B . . 108.3 n
    C9 C12 C11 . . 110.4(4) n
    C9 C12 H12A . . 109.6 n
    C11 C12 H12A . . 109.6 n
    C9 C12 H12B . . 109.6 n
    C11 C12 H12B . . 109.6 n
    H12A C12 H12B . . 108.1 n
    C1 C17 C18 . . 119.1(4) n
    C1 C17 C9 . . 129.5(4) n
    C18 C17 C9 . . 111.4(4) n
    C4 C18 C17 . . 122.6(5) n
    C4 C18 C10 . . 123.1(5) n
    C17 C18 C10 . . 114.2(4) n
    C8 C19 C20 . . 118.7(5) n
    C8 C19 C9 . . 129.7(4) n
    C20 C19 C9 . . 111.6(4) n
    C5 C20 C19 . . 122.1(5) n
    C5 C20 C10 . . 123.9(5) n
    C19 C20 C10 . . 113.9(5) n
    C22 C21 C23 . . 111.5(5) n
    C22 C21 P1 . . 109.1(4) n
    C23 C21 P1 . . 116.8(4) n
    C22 C21 H21 . . 106.3 n
    C23 C21 H21 . . 106.3 n
    P1 C21 H21 . . 106.3 n
    C21 C22 H22A . . 109.5 n
    C21 C22 H22B . . 109.5 n
    H22A C22 H22B . . 109.5 n
    C21 C22 H22C . . 109.5 n
    H22A C22 H22C . . 109.5 n
    H22B C22 H22C . . 109.5 n
    C21 C23 H23A . . 109.5 n
    C21 C23 H23B . . 109.5 n
    H23A C23 H23B . . 109.5 n
    C21 C23 H23C . . 109.5 n
    H23A C23 H23C . . 109.5 n
    H23B C23 H23C . . 109.5 n
    C26 C25 C27 . . 111.3(5) n
    C26 C25 P3 . . 110.2(4) n
    C27 C25 P3 . . 116.7(4) n
    C26 C25 H25 . . 106.0 n
    C27 C25 H25 . . 106.0 n
    P3 C25 H25 . . 106.0 n
    C25 C26 H26A . . 109.5 n
    C25 C26 H26B . . 109.5 n
    H26A C26 H26B . . 109.5 n
    C25 C26 H26C . . 109.5 n
    H26A C26 H26C . . 109.5 n
    H26B C26 H26C . . 109.5 n
    C25 C27 H27A . . 109.5 n
    C25 C27 H27B . . 109.5 n
    H27A C27 H27B . . 109.5 n
    C25 C27 H27C . . 109.5 n
    H27A C27 H27C . . 109.5 n
    H27B C27 H27C . . 109.5 n
    C32 C31 C33 . . 111.6(5) n
    C32 C31 P1 . . 110.6(4) n
    C33 C31 P1 . . 110.1(4) n
    C32 C31 H31 . . 108.2 n
    C33 C31 H31 . . 108.2 n
    P1 C31 H31 . . 108.2 n
    C31 C32 H32A . . 109.5 n
    C31 C32 H32B . . 109.5 n
    H32A C32 H32B . . 109.5 n
    C31 C32 H32C . . 109.5 n
    H32A C32 H32C . . 109.5 n
    H32B C32 H32C . . 109.5 n
    C31 C33 H33A . . 109.5 n
    C31 C33 H33B . . 109.5 n
    H33A C33 H33B . . 109.5 n
    C31 C33 H33C . . 109.5 n
    H33A C33 H33C . . 109.5 n
    H33B C33 H33C . . 109.5 n
    C37 C35 C36 . . 111.8(5) n
    C37 C35 P3 . . 110.0(4) n
    C36 C35 P3 . . 110.2(4) n
    C37 C35 H35 . . 108.2 n
    C36 C35 H35 . . 108.2 n
    P3 C35 H35 . . 108.2 n
    C35 C36 H36A . . 109.5 n
    C35 C36 H36B . . 109.5 n
    H36A C36 H36B . . 109.5 n
    C35 C36 H36C . . 109.5 n
    H36A C36 H36C . . 109.5 n
    H36B C36 H36C . . 109.5 n
    C35 C37 H37A . . 109.5 n
    C35 C37 H37B . . 109.5 n
    H37A C37 H37B . . 109.5 n
    C35 C37 H37C . . 109.5 n
    H37A C37 H37C . . 109.5 n
    H37B C37 H37C . . 109.5 n
    C42 C41 C43 . . 110.8(5) n
    C42 C41 P2 . . 110.6(4) n
    C43 C41 P2 . . 115.4(4) n
    C42 C41 H41 . . 106.5 n
    C43 C41 H41 . . 106.5 n
    P2 C41 H41 . . 106.5 n
    C41 C42 H42A . . 109.5 n
    C41 C42 H42B . . 109.5 n
    H42A C42 H42B . . 109.5 n
    C41 C42 H42C . . 109.5 n
    H42A C42 H42C . . 109.5 n
    H42B C42 H42C . . 109.5 n
    C41 C43 H43A . . 109.5 n
    C41 C43 H43B . . 109.5 n
    H43A C43 H43B . . 109.5 n
    C41 C43 H43C . . 109.5 n
    H43A C43 H43C . . 109.5 n
    H43B C43 H43C . . 109.5 n
    C46 C45 C47 . . 110.6(5) n
    C46 C45 P4 . . 110.1(4) n
    C47 C45 P4 . . 115.7(4) n
    C46 C45 H45 . . 106.6 n
    C47 C45 H45 . . 106.6 n
    P4 C45 H45 . . 106.6 n
    C45 C46 H46A . . 109.5 n
    C45 C46 H46B . . 109.5 n
    H46A C46 H46B . . 109.5 n
    C45 C46 H46C . . 109.5 n
    H46A C46 H46C . . 109.5 n
    H46B C46 H46C . . 109.5 n
    C45 C47 H47A . . 109.5 n
    C45 C47 H47B . . 109.5 n
    H47A C47 H47B . . 109.5 n
    C45 C47 H47C . . 109.5 n
    H47A C47 H47C . . 109.5 n
    H47B C47 H47C . . 109.5 n
    C53 C51 C52 . . 110.9(5) n
    C53 C51 P2 . . 109.8(4) n
    C52 C51 P2 . . 110.7(4) n
    C53 C51 H51 . . 108.4 n
    C52 C51 H51 . . 108.4 n
    P2 C51 H51 . . 108.4 n
    C51 C52 H52A . . 109.5 n
    C51 C52 H52B . . 109.5 n
    H52A C52 H52B . . 109.5 n
    C51 C52 H52C . . 109.5 n
    H52A C52 H52C . . 109.5 n
    H52B C52 H52C . . 109.5 n
    C51 C53 H53A . . 109.5 n
    C51 C53 H53B . . 109.5 n
    H53A C53 H53B . . 109.5 n
    C51 C53 H53C . . 109.5 n
    H53A C53 H53C . . 109.5 n
    H53B C53 H53C . . 109.5 n
    C56 C55 C57 . . 111.5(5) n
    C56 C55 P4 . . 110.9(4) n
    C57 C55 P4 . . 109.9(4) n
    C56 C55 H55 . . 108.2 n
    C57 C55 H55 . . 108.2 n
    P4 C55 H55 . . 108.2 n
    C55 C56 H56A . . 109.5 n
    C55 C56 H56B . . 109.5 n
    H56A C56 H56B . . 109.5 n
    C55 C56 H56C . . 109.5 n
    H56A C56 H56C . . 109.5 n
    H56B C56 H56C . . 109.5 n
    C55 C57 H57A . . 109.5 n
    C55 C57 H57B . . 109.5 n
    H57A C57 H57B . . 109.5 n
    C55 C57 H57C . . 109.5 n
    H57A C57 H57C . . 109.5 n
    H57B C57 H57C . . 109.5 n
    C62 C61 C77 . . 117.8(5) n
    C62 C61 P3 . . 115.2(4) n
    C77 C61 P3 . . 126.2(4) n
    C63 C62 C61 . . 122.9(5) n
    C63 C62 H62 . . 118.5 n
    C61 C62 H62 . . 118.5 n
    C64 C63 C62 . . 119.0(5) n
    C64 C63 H63 . . 120.5 n
    C62 C63 H63 . . 120.5 n
    C78 C64 C63 . . 119.1(5) n
    C78 C64 H64 . . 120.4 n
    C63 C64 H64 . . 120.4 n
    C66 C65 C80 . . 118.6(5) n
    C66 C65 H65 . . 120.7 n
    C80 C65 H65 . . 120.7 n
    C67 C66 C65 . . 120.6(5) n
    C67 C66 H66 . . 119.7 n
    C65 C66 H66 . . 119.7 n
    C66 C67 C68 . . 122.0(5) n
    C66 C67 H67 . . 119.0 n
    C68 C67 H67 . . 119.0 n
    C79 C68 C67 . . 117.6(5) n
    C79 C68 P4 . . 124.9(4) n
    C67 C68 P4 . . 116.7(4) n
    C79 C69 C77 . . 107.3(4) n
    C79 C69 C72 . . 107.9(4) n
    C77 C69 C72 . . 105.3(4) n
    C79 C69 H69 . . 112.0 n
    C77 C69 H69 . . 112.0 n
    C72 C69 H69 . . 112.0 n
    C80 C70 C78 . . 105.5(4) n
    C80 C70 C71 . . 108.2(5) n
    C78 C70 C71 . . 108.1(4) n
    C80 C70 H70 . . 111.6 n
    C78 C70 H70 . . 111.6 n
    C71 C70 H70 . . 111.6 n
    C70 C71 C72 . . 109.1(4) n
    C70 C71 H71A . . 109.9 n
    C72 C71 H71A . . 109.9 n
    C70 C71 H71B . . 109.9 n
    C72 C71 H71B . . 109.9 n
    H71A C71 H71B . . 108.3 n
    C71 C72 C69 . . 110.3(4) n
    C71 C72 H72A . . 109.6 n
    C69 C72 H72A . . 109.6 n
    C71 C72 H72B . . 109.6 n
    C69 C72 H72B . . 109.6 n
    H72A C72 H72B . . 108.1 n
    C78 C77 C61 . . 117.8(5) n
    C78 C77 C69 . . 111.9(4) n
    C61 C77 C69 . . 130.3(4) n
    C64 C78 C77 . . 123.1(5) n
    C64 C78 C70 . . 123.4(5) n
    C77 C78 C70 . . 113.4(5) n
    C68 C79 C80 . . 119.4(5) n
    C68 C79 C69 . . 130.0(4) n
    C80 C79 C69 . . 110.6(5) n
    C65 C80 C79 . . 121.4(5) n
    C65 C80 C70 . . 123.3(5) n
    C79 C80 C70 . . 115.3(5) n
    C84 O80 C81 . . 107.5(6) n
    O80 C81 C82 . . 108.9(6) n
    O80 C81 H81A . . 109.9 n
    C82 C81 H81A . . 109.9 n
    O80 C81 H81B . . 109.9 n
    C82 C81 H81B . . 109.9 n
    H81A C81 H81B . . 108.3 n
    C81 C82 C83 . . 101.9(6) n
    C81 C82 H82A . . 111.4 n
    C83 C82 H82A . . 111.4 n
    C81 C82 H82B . . 111.4 n
    C83 C82 H82B . . 111.4 n
    H82A C82 H82B . . 109.2 n
    C84 C83 C82 . . 102.3(6) n
    C84 C83 H83A . . 111.3 n
    C82 C83 H83A . . 111.3 n
    C84 C83 H83B . . 111.3 n
    C82 C83 H83B . . 111.3 n
    H83A C83 H83B . . 109.2 n
    O80 C84 C83 . . 107.8(6) n
    O80 C84 H84A . . 110.1 n
    C83 C84 H84A . . 110.1 n
    O80 C84 H84B . . 110.1 n
    C83 C84 H84B . . 110.1 n
    H84A C84 H84B . . 108.5 n
    C86 O85 C89 . . 108.4(6) n
    O85 C86 C87 . . 107.0(6) n
    O85 C86 H86A . . 110.3 n
    C87 C86 H86A . . 110.3 n
    O85 C86 H86B . . 110.3 n
    C87 C86 H86B . . 110.3 n
    H86A C86 H86B . . 108.6 n
    C88 C87 C86 . . 103.1(6) n
    C88 C87 H87A . . 111.1 n
    C86 C87 H87A . . 111.1 n
    C88 C87 H87B . . 111.1 n
    C86 C87 H87B . . 111.1 n
    H87A C87 H87B . . 109.1 n
    C89 C88 C87 . . 101.5(6) n
    C89 C88 H88A . . 111.5 n
    C87 C88 H88A . . 111.5 n
    C89 C88 H88B . . 111.5 n
    C87 C88 H88B . . 111.5 n
    H88A C88 H88B . . 109.3 n
    O85 C89 C88 . . 105.8(6) n
    O85 C89 H89A . . 110.6 n
    C88 C89 H89A . . 110.6 n
    O85 C89 H89B . . 110.6 n
    C88 C89 H89B . . 110.6 n
    H89A C89 H89B . . 108.7 n
    C94 O90 C91 . . 106.6(8) n
    O90 C91 C92 . . 111.8(8) n
    O90 C91 H91A . . 109.3 n
    C92 C91 H91A . . 109.3 n
    O90 C91 H91B . . 109.3 n
    C92 C91 H91B . . 109.3 n
    H91A C91 H91B . . 107.9 n
    C91 C92 C93 . . 102.1(7) n
    C91 C92 H92A . . 111.3 n
    C93 C92 H92A . . 111.3 n
    C91 C92 H92B . . 111.3 n
    C93 C92 H92B . . 111.3 n
    H92A C92 H92B . . 109.2 n
    C94 C93 C92 . . 104.3(7) n
    C94 C93 H93A . . 110.9 n
    C92 C93 H93A . . 110.9 n
    C94 C93 H93B . . 110.9 n
    C92 C93 H93B . . 110.9 n
    H93A C93 H93B . . 108.9 n
    O90 C94 C93 . . 110.4(8) n
    O90 C94 H94A . . 109.6 n
    C93 C94 H94A . . 109.6 n
    O90 C94 H94B . . 109.6 n
    C93 C94 H94B . . 109.6 n
    H94A C94 H94B . . 108.1 n
    C96 O95 C99 . . 108.5(11) n
    O95 C96 C97 . . 108.8(12) n
    O95 C96 H96A . . 109.9 n
    C97 C96 H96A . . 109.9 n
    O95 C96 H96B . . 109.9 n
    C97 C96 H96B . . 109.9 n
    H96A C96 H96B . . 108.3 n
    C96 C97 C98 . . 103.2(12) n
    C96 C97 H97A . . 111.1 n
    C98 C97 H97A . . 111.1 n
    C96 C97 H97B . . 111.1 n
    C98 C97 H97B . . 111.1 n
    H97A C97 H97B . . 109.1 n
    C99 C98 C97 . . 106.3(11) n
    C99 C98 H98A . . 110.5 n
    C97 C98 H98A . . 110.5 n
    C99 C98 H98B . . 110.5 n
    C97 C98 H98B . . 110.5 n
    H98A C98 H98B . . 108.7 n
    O95 C99 C98 . . 108.6(11) n
    O95 C99 H99A . . 110.0 n
    C98 C99 H99A . . 110.0 n
    O95 C99 H99B . . 110.0 n
    C98 C99 H99B . . 110.0 n
    H99A C99 H99B . . 108.4 n
    C99B O95B C96B . . 108.7(10) n
    O95B C96B C97B . . 106.9(10) n
    O95B C96B H96C . . 110.3 n
    C97B C96B H96C . . 110.3 n
    O95B C96B H96D . . 110.3 n
    C97B C96B H96D . . 110.3 n
    H96C C96B H96D . . 108.6 n
    C96B C97B C98B . . 105.2(10) n
    C96B C97B H97C . . 110.7 n
    C98B C97B H97C . . 110.7 n
    C96B C97B H97D . . 110.7 n
    C98B C97B H97D . . 110.7 n
    H97C C97B H97D . . 108.8 n
    C99B C98B C97B . . 103.5(10) n
    C99B C98B H98C . . 111.1 n
    C97B C98B H98C . . 111.1 n
    C99B C98B H98D . . 111.1 n
    C97B C98B H98D . . 111.1 n
    H98C C98B H98D . . 109.0 n
    O95B C99B C98B . . 105.4(11) n
    O95B C99B H99C . . 110.7 n
    C98B C99B H99C . . 110.7 n
    O95B C99B H99D . . 110.7 n
    C98B C99B H99D . . 110.7 n
    H99C C99B H99D . . 108.8 n
    C101 O100 C104 . . 109.5(6) n
    O100 C101 C102 . . 108.5(6) n
    O100 C101 H10A . . 110.0 n
    C102 C101 H10A . . 110.0 n
    O100 C101 H10B . . 110.0 n
    C102 C101 H10B . . 110.0 n
    H10A C101 H10B . . 108.4 n
    C101 C102 C103 . . 106.3(6) n
    C101 C102 H10C . . 110.5 n
    C103 C102 H10C . . 110.5 n
    C101 C102 H10D . . 110.5 n
    C103 C102 H10D . . 110.5 n
    H10C C102 H10D . . 108.7 n
    C104 C103 C102 . . 105.8(6) n
    C104 C103 H10E . . 110.6 n
    C102 C103 H10E . . 110.6 n
    C104 C103 H10F . . 110.6 n
    C102 C103 H10F . . 110.6 n
    H10E C103 H10F . . 108.7 n
    O100 C104 C103 . . 108.9(6) n
    O100 C104 H10G . . 109.9 n
    C103 C104 H10G . . 109.9 n
    O100 C104 H10H . . 109.9 n
    C103 C104 H10H . . 109.9 n
    H10G C104 H10H . . 108.3 n
loop_
    _geom_torsion_atom_site_label_1
    _geom_torsion_atom_site_label_2
    _geom_torsion_atom_site_label_3
    _geom_torsion_atom_site_label_4
    _geom_torsion_site_symmetry_1
    _geom_torsion_site_symmetry_2
    _geom_torsion_site_symmetry_3
    _geom_torsion_site_symmetry_4
    _geom_torsion
    _geom_torsion_publ_flag
    P1 Pd1 Pd2 C13 . . . . -48.2(2) ?
    Cl1 Pd1 Pd2 C13 . . . . 118.6(2) ?
    Cl3 Pd1 Pd2 C13 . . . . 173.1(2) ?
    C13 Pd1 Pd2 P2 . . . . 41.6(2) ?
    P1 Pd1 Pd2 P2 . . . . -6.58(8) ?
    Cl1 Pd1 Pd2 P2 . . . . 160.23(7) ?
    Cl3 Pd1 Pd2 P2 . . . . -145.33(7) ?
    C13 Pd1 Pd2 Cl1 . . . . -118.6(2) ?
    P1 Pd1 Pd2 Cl1 . . . . -166.80(7) ?
    Cl3 Pd1 Pd2 Cl1 . . . . 54.44(6) ?
    C13 Pd1 Pd2 Cl4 . . . . -179.0(2) ?
    P1 Pd1 Pd2 Cl4 . . . . 132.84(7) ?
    Cl1 Pd1 Pd2 Cl4 . . . . -60.35(7) ?
    Cl3 Pd1 Pd2 Cl4 . . . . -5.91(7) ?
    P3 Pd3 Pd4 C14 . . . . -47.2(2) ?
    Cl2 Pd3 Pd4 C14 . . . . 119.1(2) ?
    Cl3 Pd3 Pd4 C14 . . . . 173.1(2) ?
    C14 Pd3 Pd4 P4 . . . . 43.3(2) ?
    P3 Pd3 Pd4 P4 . . . . -3.91(8) ?
    Cl2 Pd3 Pd4 P4 . . . . 162.40(7) ?
    Cl3 Pd3 Pd4 P4 . . . . -143.62(7) ?
    C14 Pd3 Pd4 Cl2 . . . . -119.1(2) ?
    P3 Pd3 Pd4 Cl2 . . . . -166.31(7) ?
    Cl3 Pd3 Pd4 Cl2 . . . . 53.98(7) ?
    C14 Pd3 Pd4 Cl4 . . . . -177.2(2) ?
    P3 Pd3 Pd4 Cl4 . . . . 135.55(7) ?
    Cl2 Pd3 Pd4 Cl4 . . . . -58.15(8) ?
    Cl3 Pd3 Pd4 Cl4 . . . . -4.16(8) ?
    C13 Pd1 Cl1 Pd2 . . . . 39.34(16) ?
    P1 Pd1 Cl1 Pd2 . . . . 106.8(3) ?
    Cl3 Pd1 Cl1 Pd2 . . . . -139.83(5) ?
    C13 Pd2 Cl1 Pd1 . . . . -39.29(16) ?
    P2 Pd2 Cl1 Pd1 . . . . -112.65(17) ?
    Cl4 Pd2 Cl1 Pd1 . . . . 135.41(5) ?
    C14 Pd3 Cl2 Pd4 . . . . 39.11(16) ?
    P3 Pd3 Cl2 Pd4 . . . . 111.3(2) ?
    Cl3 Pd3 Cl2 Pd4 . . . . -139.72(5) ?
    C14 Pd4 Cl2 Pd3 . . . . -38.89(15) ?
    P4 Pd4 Cl2 Pd3 . . . . -113.6(2) ?
    Cl4 Pd4 Cl2 Pd3 . . . . 137.01(5) ?
    C13 Pd1 Cl3 Pd3 . . . . 33.1(12) ?
    P1 Pd1 Cl3 Pd3 . . . . -151.36(6) ?
    Cl1 Pd1 Cl3 Pd3 . . . . 38.70(6) ?
    Pd2 Pd1 Cl3 Pd3 . . . . -3.13(7) ?
    C14 Pd3 Cl3 Pd1 . . . . 41.5(10) ?
    P3 Pd3 Cl3 Pd1 . . . . -141.93(6) ?
    Cl2 Pd3 Cl3 Pd1 . . . . 48.98(6) ?
    Pd4 Pd3 Cl3 Pd1 . . . . 7.45(7) ?
    C13 Pd2 Cl4 Pd4 . . . . 3.9(12) ?
    P2 Pd2 Cl4 Pd4 . . . . 158.94(7) ?
    Cl1 Pd2 Cl4 Pd4 . . . . -36.21(7) ?
    Pd1 Pd2 Cl4 Pd4 . . . . 8.95(9) ?
    C14 Pd4 Cl4 Pd2 . . . . -18.7(11) ?
    P4 Pd4 Cl4 Pd2 . . . . 145.37(7) ?
    Cl2 Pd4 Cl4 Pd2 . . . . -48.46(7) ?
    Pd3 Pd4 Cl4 Pd2 . . . . -4.70(9) ?
    P1 Pd1 C13 Pd2 . . . . 143.68(16) ?
    Cl1 Pd1 C13 Pd2 . . . . -46.40(15) ?
    Cl3 Pd1 C13 Pd2 . . . . -40.7(13) ?
    P2 Pd2 C13 Pd1 . . . . -149.43(16) ?
    Cl1 Pd2 C13 Pd1 . . . . 46.18(15) ?
    Cl4 Pd2 C13 Pd1 . . . . 5.7(13) ?
    P3 Pd3 C14 Pd4 . . . . 144.83(15) ?
    Cl2 Pd3 C14 Pd4 . . . . -46.11(14) ?
    Cl3 Pd3 C14 Pd4 . . . . -38.6(11) ?
    P4 Pd4 C14 Pd3 . . . . -148.28(15) ?
    Cl2 Pd4 C14 Pd3 . . . . 45.84(14) ?
    Cl4 Pd4 C14 Pd3 . . . . 15.8(12) ?
    C13 Pd1 P1 C21 . . . . -158.8(3) ?
    Cl1 Pd1 P1 C21 . . . . 134.6(3) ?
    Cl3 Pd1 P1 C21 . . . . 21.9(2) ?
    Pd2 Pd1 P1 C21 . . . . -126.45(19) ?
    C13 Pd1 P1 C1 . . . . -37.3(3) ?
    Cl1 Pd1 P1 C1 . . . . -103.9(3) ?
    Cl3 Pd1 P1 C1 . . . . 143.3(2) ?
    Pd2 Pd1 P1 C1 . . . . -5.0(2) ?
    C13 Pd1 P1 C31 . . . . 87.2(2) ?
    Cl1 Pd1 P1 C31 . . . . 20.6(3) ?
    Cl3 Pd1 P1 C31 . . . . -92.19(19) ?
    Pd2 Pd1 P1 C31 . . . . 119.51(19) ?
    C13 Pd2 P2 C8 . . . . 37.3(3) ?
    Cl1 Pd2 P2 C8 . . . . 109.4(3) ?
    Cl4 Pd2 P2 C8 . . . . -139.2(2) ?
    Pd1 Pd2 P2 C8 . . . . 8.9(2) ?
    C13 Pd2 P2 C51 . . . . -87.2(2) ?
    Cl1 Pd2 P2 C51 . . . . -15.1(3) ?
    Cl4 Pd2 P2 C51 . . . . 96.27(18) ?
    Pd1 Pd2 P2 C51 . . . . -115.58(18) ?
    C13 Pd2 P2 C41 . . . . 159.7(2) ?
    Cl1 Pd2 P2 C41 . . . . -128.2(2) ?
    Cl4 Pd2 P2 C41 . . . . -16.86(19) ?
    Pd1 Pd2 P2 C41 . . . . 131.30(19) ?
    C14 Pd3 P3 C25 . . . . -158.6(2) ?
    Cl2 Pd3 P3 C25 . . . . 130.1(3) ?
    Cl3 Pd3 P3 C25 . . . . 21.90(18) ?
    Pd4 Pd3 P3 C25 . . . . -126.81(18) ?
    C14 Pd3 P3 C61 . . . . -36.4(3) ?
    Cl2 Pd3 P3 C61 . . . . -107.7(3) ?
    Cl3 Pd3 P3 C61 . . . . 144.1(2) ?
    Pd4 Pd3 P3 C61 . . . . -4.6(2) ?
    C14 Pd3 P3 C35 . . . . 87.5(2) ?
    Cl2 Pd3 P3 C35 . . . . 16.2(3) ?
    Cl3 Pd3 P3 C35 . . . . -91.94(19) ?
    Pd4 Pd3 P3 C35 . . . . 119.34(18) ?
    C14 Pd4 P4 C68 . . . . 34.1(3) ?
    Cl2 Pd4 P4 C68 . . . . 107.5(3) ?
    Cl4 Pd4 P4 C68 . . . . -143.6(2) ?
    Pd3 Pd4 P4 C68 . . . . 4.8(2) ?
    C14 Pd4 P4 C45 . . . . 156.7(3) ?
    Cl2 Pd4 P4 C45 . . . . -129.9(3) ?
    Cl4 Pd4 P4 C45 . . . . -21.0(2) ?
    Pd3 Pd4 P4 C45 . . . . 127.4(2) ?
    C14 Pd4 P4 C55 . . . . -89.8(2) ?
    Cl2 Pd4 P4 C55 . . . . -16.4(3) ?
    Cl4 Pd4 P4 C55 . . . . 92.41(19) ?
    Pd3 Pd4 P4 C55 . . . . -119.16(19) ?
    C21 P1 C1 C2 . . . . -75.0(4) ?
    C31 P1 C1 C2 . . . . 34.5(5) ?
    Pd1 P1 C1 C2 . . . . 159.7(3) ?
    C21 P1 C1 C17 . . . . 95.5(5) ?
    C31 P1 C1 C17 . . . . -155.0(5) ?
    Pd1 P1 C1 C17 . . . . -29.8(5) ?
    C17 C1 C2 C3 . . . . -4.0(8) ?
    P1 C1 C2 C3 . . . . 167.4(4) ?
    C1 C2 C3 C4 . . . . -0.5(9) ?
    C2 C3 C4 C18 . . . . 3.5(8) ?
    C20 C5 C6 C7 . . . . -5.1(8) ?
    C5 C6 C7 C8 . . . . 2.2(9) ?
    C6 C7 C8 C19 . . . . 4.2(8) ?
    C6 C7 C8 P2 . . . . -164.8(4) ?
    C51 P2 C8 C19 . . . . 160.6(4) ?
    C41 P2 C8 C19 . . . . -91.7(5) ?
    Pd2 P2 C8 C19 . . . . 35.5(5) ?
    C51 P2 C8 C7 . . . . -31.3(5) ?
    C41 P2 C8 C7 . . . . 76.4(4) ?
    Pd2 P2 C8 C7 . . . . -156.4(3) ?
    C20 C10 C11 C12 . . . . -58.4(6) ?
    C18 C10 C11 C12 . . . . 55.2(6) ?
    C17 C9 C12 C11 . . . . -58.4(5) ?
    C19 C9 C12 C11 . . . . 54.8(5) ?
    C10 C11 C12 C9 . . . . 2.3(6) ?
    C2 C1 C17 C18 . . . . 5.4(7) ?
    P1 C1 C17 C18 . . . . -165.0(4) ?
    C2 C1 C17 C9 . . . . -174.2(5) ?
    P1 C1 C17 C9 . . . . 15.4(8) ?
    C12 C9 C17 C1 . . . . -121.6(6) ?
    C19 C9 C17 C1 . . . . 123.6(5) ?
    C12 C9 C17 C18 . . . . 58.7(5) ?
    C19 C9 C17 C18 . . . . -56.0(5) ?
    C3 C4 C18 C17 . . . . -2.0(8) ?
    C3 C4 C18 C10 . . . . 174.8(5) ?
    C1 C17 C18 C4 . . . . -2.5(8) ?
    C9 C17 C18 C4 . . . . 177.2(5) ?
    C1 C17 C18 C10 . . . . -179.6(4) ?
    C9 C17 C18 C10 . . . . 0.1(6) ?
    C20 C10 C18 C4 . . . . -120.0(5) ?
    C11 C10 C18 C4 . . . . 124.3(5) ?
    C20 C10 C18 C17 . . . . 57.1(6) ?
    C11 C10 C18 C17 . . . . -58.7(6) ?
    C7 C8 C19 C20 . . . . -7.6(7) ?
    P2 C8 C19 C20 . . . . 160.4(4) ?
    C7 C8 C19 C9 . . . . 172.3(5) ?
    P2 C8 C19 C9 . . . . -19.7(8) ?
    C17 C9 C19 C8 . . . . -124.8(5) ?
    C12 C9 C19 C8 . . . . 120.9(5) ?
    C17 C9 C19 C20 . . . . 55.1(5) ?
    C12 C9 C19 C20 . . . . -59.2(5) ?
    C6 C5 C20 C19 . . . . 1.6(8) ?
    C6 C5 C20 C10 . . . . -175.2(5) ?
    C8 C19 C20 C5 . . . . 4.9(8) ?
    C9 C19 C20 C5 . . . . -175.0(5) ?
    C8 C19 C20 C10 . . . . -178.0(4) ?
    C9 C19 C20 C10 . . . . 2.1(6) ?
    C18 C10 C20 C5 . . . . 118.9(6) ?
    C11 C10 C20 C5 . . . . -125.3(6) ?
    C18 C10 C20 C19 . . . . -58.1(6) ?
    C11 C10 C20 C19 . . . . 57.7(6) ?
    C1 P1 C21 C22 . . . . -66.9(4) ?
    C31 P1 C21 C22 . . . . -176.2(4) ?
    Pd1 P1 C21 C22 . . . . 68.7(4) ?
    C1 P1 C21 C23 . . . . 60.6(5) ?
    C31 P1 C21 C23 . . . . -48.7(5) ?
    Pd1 P1 C21 C23 . . . . -163.8(4) ?
    C61 P3 C25 C26 . . . . -67.4(4) ?
    C35 P3 C25 C26 . . . . -176.2(4) ?
    Pd3 P3 C25 C26 . . . . 68.6(4) ?
    C61 P3 C25 C27 . . . . 60.7(4) ?
    C35 P3 C25 C27 . . . . -48.1(5) ?
    Pd3 P3 C25 C27 . . . . -163.3(4) ?
    C21 P1 C31 C32 . . . . 175.1(4) ?
    C1 P1 C31 C32 . . . . 68.7(4) ?
    Pd1 P1 C31 C32 . . . . -67.8(4) ?
    C21 P1 C31 C33 . . . . -61.2(4) ?
    C1 P1 C31 C33 . . . . -167.5(4) ?
    Pd1 P1 C31 C33 . . . . 56.0(4) ?
    C25 P3 C35 C37 . . . . -65.2(5) ?
    C61 P3 C35 C37 . . . . -171.9(4) ?
    Pd3 P3 C35 C37 . . . . 51.7(5) ?
    C25 P3 C35 C36 . . . . 171.1(4) ?
    C61 P3 C35 C36 . . . . 64.4(4) ?
    Pd3 P3 C35 C36 . . . . -72.0(4) ?
    C8 P2 C41 C42 . . . . 67.7(4) ?
    C51 P2 C41 C42 . . . . 177.3(4) ?
    Pd2 P2 C41 C42 . . . . -67.2(4) ?
    C8 P2 C41 C43 . . . . -59.1(5) ?
    C51 P2 C41 C43 . . . . 50.6(5) ?
    Pd2 P2 C41 C43 . . . . 166.0(4) ?
    C68 P4 C45 C46 . . . . 68.6(4) ?
    C55 P4 C45 C46 . . . . 178.4(4) ?
    Pd4 P4 C45 C46 . . . . -66.4(4) ?
    C68 P4 C45 C47 . . . . -57.7(5) ?
    C55 P4 C45 C47 . . . . 52.2(5) ?
    Pd4 P4 C45 C47 . . . . 167.3(4) ?
    C8 P2 C51 C53 . . . . 172.1(4) ?
    C41 P2 C51 C53 . . . . 66.1(4) ?
    Pd2 P2 C51 C53 . . . . -52.8(4) ?
    C8 P2 C51 C52 . . . . -65.1(4) ?
    C41 P2 C51 C52 . . . . -171.1(4) ?
    Pd2 P2 C51 C52 . . . . 70.0(4) ?
    C68 P4 C55 C56 . . . . -67.6(4) ?
    C45 P4 C55 C56 . . . . -174.2(4) ?
    Pd4 P4 C55 C56 . . . . 67.2(4) ?
    C68 P4 C55 C57 . . . . 168.6(4) ?
    C45 P4 C55 C57 . . . . 62.1(5) ?
    Pd4 P4 C55 C57 . . . . -56.5(4) ?
    C25 P3 C61 C62 . . . . -73.1(4) ?
    C35 P3 C61 C62 . . . . 36.1(5) ?
    Pd3 P3 C61 C62 . . . . 161.2(3) ?
    C25 P3 C61 C77 . . . . 96.6(5) ?
    C35 P3 C61 C77 . . . . -154.1(4) ?
    Pd3 P3 C61 C77 . . . . -29.0(5) ?
    C77 C61 C62 C63 . . . . -2.5(8) ?
    P3 C61 C62 C63 . . . . 168.2(5) ?
    C61 C62 C63 C64 . . . . -0.5(9) ?
    C62 C63 C64 C78 . . . . 2.2(8) ?
    C80 C65 C66 C67 . . . . -4.3(9) ?
    C65 C66 C67 C68 . . . . 2.3(9) ?
    C66 C67 C68 C79 . . . . 3.4(8) ?
    C66 C67 C68 P4 . . . . -166.7(5) ?
    C45 P4 C68 C79 . . . . -90.5(5) ?
    C55 P4 C68 C79 . . . . 160.9(4) ?
    Pd4 P4 C68 C79 . . . . 36.5(5) ?
    C45 P4 C68 C67 . . . . 78.7(4) ?
    C55 P4 C68 C67 . . . . -29.8(5) ?
    Pd4 P4 C68 C67 . . . . -154.2(3) ?
    C80 C70 C71 C72 . . . . -58.2(6) ?
    C78 C70 C71 C72 . . . . 55.6(6) ?
    C70 C71 C72 C69 . . . . 3.4(6) ?
    C79 C69 C72 C71 . . . . 54.6(6) ?
    C77 C69 C72 C71 . . . . -59.8(5) ?
    C62 C61 C77 C78 . . . . 3.6(7) ?
    P3 C61 C77 C78 . . . . -165.9(4) ?
    C62 C61 C77 C69 . . . . -176.4(5) ?
    P3 C61 C77 C69 . . . . 14.1(8) ?
    C79 C69 C77 C78 . . . . -55.4(5) ?
    C72 C69 C77 C78 . . . . 59.4(5) ?
    C79 C69 C77 C61 . . . . 124.6(5) ?
    C72 C69 C77 C61 . . . . -120.6(5) ?
    C63 C64 C78 C77 . . . . -1.0(8) ?
    C63 C64 C78 C70 . . . . 177.0(5) ?
    C61 C77 C78 C64 . . . . -2.0(8) ?
    C69 C77 C78 C64 . . . . 178.0(5) ?
    C61 C77 C78 C70 . . . . 179.8(4) ?
    C69 C77 C78 C70 . . . . -0.2(6) ?
    C80 C70 C78 C64 . . . . -122.2(6) ?
    C71 C70 C78 C64 . . . . 122.2(6) ?
    C80 C70 C78 C77 . . . . 56.0(6) ?
    C71 C70 C78 C77 . . . . -59.6(6) ?
    C67 C68 C79 C80 . . . . -6.9(7) ?
    P4 C68 C79 C80 . . . . 162.2(4) ?
    C67 C68 C79 C69 . . . . 172.2(5) ?
    P4 C68 C79 C69 . . . . -18.6(8) ?
    C77 C69 C79 C68 . . . . -126.1(6) ?
    C72 C69 C79 C68 . . . . 120.9(6) ?
    C77 C69 C79 C80 . . . . 53.1(5) ?
    C72 C69 C79 C80 . . . . -59.9(6) ?
    C66 C65 C80 C79 . . . . 0.5(9) ?
    C66 C65 C80 C70 . . . . -177.1(5) ?
    C68 C79 C80 C65 . . . . 5.2(8) ?
    C69 C79 C80 C65 . . . . -174.2(5) ?
    C68 C79 C80 C70 . . . . -177.0(5) ?
    C69 C79 C80 C70 . . . . 3.6(7) ?
    C78 C70 C80 C65 . . . . 119.0(6) ?
    C71 C70 C80 C65 . . . . -125.5(6) ?
    C78 C70 C80 C79 . . . . -58.8(6) ?
    C71 C70 C80 C79 . . . . 56.7(6) ?
    C84 O80 C81 C82 . . . . 5.0(9) ?
    O80 C81 C82 C83 . . . . -24.0(9) ?
    C81 C82 C83 C84 . . . . 32.6(8) ?
    C81 O80 C84 C83 . . . . 16.9(9) ?
    C82 C83 C84 O80 . . . . -31.4(8) ?
    C89 O85 C86 C87 . . . . -4.0(12) ?
    O85 C86 C87 C88 . . . . -19.3(11) ?
    C86 C87 C88 C89 . . . . 33.6(10) ?
    C86 O85 C89 C88 . . . . 26.2(11) ?
    C87 C88 C89 O85 . . . . -37.3(9) ?
    C94 O90 C91 C92 . . . . 2.7(16) ?
    O90 C91 C92 C93 . . . . -15.2(15) ?
    C91 C92 C93 C94 . . . . 20.8(12) ?
    C91 O90 C94 C93 . . . . 11.8(14) ?
    C92 C93 C94 O90 . . . . -21.1(13) ?
    C99 O95 C96 C97 . . . . 22(4) ?
    O95 C96 C97 C98 . . . . -20(4) ?
    C96 C97 C98 C99 . . . . 11(4) ?
    C96 O95 C99 C98 . . . . -15(3) ?
    C97 C98 C99 O95 . . . . 2(4) ?
    C99B O95B C96B C97B . . . . -21(3) ?
    O95B C96B C97B C98B . . . . 1(3) ?
    C96B C97B C98B C99B . . . . 17(3) ?
    C96B O95B C99B C98B . . . . 32(2) ?
    C97B C98B C99B O95B . . . . -30(3) ?
    C104 O100 C101 C102 . . . . -7.5(10) ?
    O100 C101 C102 C103 . . . . 1.9(11) ?
    C101 C102 C103 C104 . . . . 4.1(12) ?
    C101 O100 C104 C103 . . . . 10.3(11) ?
    C102 C103 C104 O100 . . . . -8.7(12) ?
data_global
_journal_date_recd_electronic     2010-02-26
_journal_date_accepted     2010-03-18
_journal_name_full     'Acta Crystallographica, Section E'
_journal_year     2010
_journal_volume     66
_journal_issue      4
_journal_page_first     m453
_journal_page_last     m454
_journal_paper_category     QM
_journal_coeditor_code     HG2653
_publ_contact_author_name     'Hofmann, Peter'
_publ_contact_author_address
;
        Organisch-Chemisches Institut
        Universit\"at Heidelberg
        Im Neuenheimer Feld 270
        D-69120 Heidelberg
        Germany
;
_publ_contact_author_email     'ph@oci.uni-heidelberg.de'
_publ_contact_author_fax     '049 6221 54-4885'
_publ_contact_author_phone     '049 6221 54-8502'
_publ_section_title
;\
Di-\m-chlorido-bis{[\m-1,8-bis(diisopropylphosphanyl)-9,10-dihydro-9,10-\
ethanoanthracene-\k^2^<i>P</i>:<i>P</i>']-\m-chlorido-\m-\
methylidene-dipalladium(II)} tetrahydrofuran pentasolvate
;
loop_
    _publ_author_name
    _publ_author_address
    'Schnetz, Thomas'
;       Organisch-Chemisches Institut
        Universit\"at Heidelberg
        Im Neuenheimer Feld 270
        69120 Heidelberg
        Germany
;
    'Rominger, Frank'
;       Organisch-Chemisches Institut
        Universit\"at Heidelberg
        Im Neuenheimer Feld 270
        69120 Heidelberg
        Germany
;
    'Hofmann, Peter'
;       Organisch-Chemisches Institut
        Universit\"at Heidelberg
        Im Neuenheimer Feld 270
        69120 Heidelberg
        Germany
;
_publ_section_synopsis     .
