# Supplementary material for: Di-μ-chlorido-bis­{[μ-1,8-bis­(diisopropyl­phosphan­yl)-9,10-dihydro-9,10-ethano­anthracene-κ2 P:P′]-μ-chlorido-μ-methyl­idene-dipalladium(II)} tetra­hydro­furan penta­solvate
Source: Acta Crystallogr Sect E Struct Rep Online. 2010 Mar 27;66(Pt 4):m453–4. doi: 10.1107/S1600536810010263 (PMC2984049; doi:10.1107/S1600536810010263)
Supplement: Supplementary file 2 [file e-66-0m453-Isup2.hkl]

# 
# h,k,l, Fc-squared, Fo-squared, sigma(Fo-squared) and status flag 
# 
data_I
_shelx_title ' ths26 in P-1' 
_shelx_refln_list_code          4 
_shelx_F_calc_maximum      488.82 
_exptl_crystal_F_000      1888.00 
_reflns_d_resolution_high  0.8198 
 
loop_ 
 _symmetry_equiv_pos_as_xyz 
 'x, y, z' 
 '-x, -y, -z' 
 
_cell_length_a    12.5799 
_cell_length_b    17.2830 
_cell_length_c    19.7558 
_cell_angle_alpha  79.877 
_cell_angle_beta   74.703 
_cell_angle_gamma  80.717 
 
_shelx_F_squared_multiplier     1.000 
 
loop_ 
 _refln_index_h 
 _refln_index_k 
 _refln_index_l 
 _refln_F_squared_calc 
 _refln_F_squared_meas 
 _refln_F_squared_sigma 
 _refln_observed_status 
   1   0   0    56516.87    66731.81    839.83 o 
   2   0   0      346.77      321.70     26.36 o 
   3   0   0      112.24      112.82     39.81 o 
   4   0   0     1731.33     1609.11     61.64 o 
   5   0   0        4.88      225.94    105.35 o 
   6   0   0     5674.49     5716.94    160.90 o 
   7   0   0    10155.92    10055.07    241.40 o 
   8   0   0    31084.67    33648.59    614.39 o 
   9   0   0     4363.98     4534.25    276.64 o 
  10   0   0     4605.58     5111.83    519.29 o 
  11   0   0     2074.35     2251.18    275.07 o 
  12   0   0     1479.21     1188.78    261.23 o 
  13   0   0     2783.47     2553.23    398.09 o 
  14   0   0     5497.27     5660.50    449.25 o 
 -14   1   0      195.97      -33.64    406.40 o 
 -13   1   0     1848.16     1485.96    307.32 o 
 -12   1   0     1308.94     1135.33    256.24 o 
 -11   1   0       49.77      -93.44    206.77 o 
 -10   1   0       26.85      222.85    177.24 o 
  -9   1   0    42511.00    44108.68   1052.85 o 
  -8   1   0    40217.65    41710.10    732.62 o 
  -7   1   0        3.49      -71.97     71.97 o 
  -6   1   0     7401.12     7718.71    188.43 o 
  -5   1   0    20528.66    21457.19    326.19 o 
  -4   1   0       53.34       87.52     35.33 o 
  -3   1   0      622.37      580.86     42.88 o 
  -2   1   0    16595.55    18056.14    485.74 o 
  -1   1   0    65824.80    66775.20    844.29 o 
   1   1   0    57913.11    61476.89    724.59 o 
   2   1   0     6055.75     6810.49    114.43 o 
   3   1   0      284.73      340.66     48.42 o 
   4   1   0       42.38       31.14     49.80 o 
   5   1   0     8536.93     9890.44    284.87 o 
   6   1   0    11579.16    12573.37    269.18 o 
   7   1   0       22.60       26.22     72.09 o 
   8   1   0    30464.53    32666.84    846.42 o 
   9   1   0    73963.62    75966.98   1492.24 o 
  10   1   0     2547.16     2927.83    267.73 o 
  11   1   0       20.16       24.90    185.75 o 
  12   1   0     2048.31     2107.16    287.77 o 
  13   1   0     2672.28     3129.86    358.46 o 
  14   1   0      177.94     -263.39    276.35 o 
 -14   2   0     2081.06     1946.82    368.16 o 
 -13   2   0     2302.87     2128.26    401.65 o 
 -12   2   0      252.85      644.80    251.71 o 
 -11   2   0      881.36      719.66    266.18 o 
 -10   2   0        0.74     -149.88    149.88 o 
  -9   2   0     4753.08     4836.87    288.58 o 
  -8   2   0     5847.75     4128.21    194.88 o 
  -7   2   0     2234.92     1935.47    124.18 o 
  -6   2   0    10138.24     9984.12    340.56 o 
  -5   2   0      627.74      626.11     49.22 o 
  -4   2   0     7842.35     6997.14    244.24 o 
  -3   2   0    51934.73    53973.88   1027.74 o 
  -2   2   0     7364.38     7947.14    151.28 o 
  -1   2   0     5291.97     5123.20     74.65 o 
   0   2   0   238943.48   229548.92   2673.35 o 
   1   2   0    51527.87    49217.88    464.55 o 
   2   2   0     2574.38     2573.74     63.28 o 
   3   2   0    18570.35    21011.24    359.83 o 
   4   2   0    10393.87    10892.62    221.31 o 
   5   2   0     9026.24     9494.31    215.33 o 
   6   2   0     5644.30     6120.95    189.64 o 
   7   2   0      296.71      375.72     87.21 o 
   8   2   0    34031.32    34450.79    630.89 o 
   9   2   0      190.83     -113.84    123.86 o 
  10   2   0     2576.97     2932.27    179.75 o 
  11   2   0     2053.79     2560.48    522.86 o 
  12   2   0      657.89      542.64    233.14 o 
  13   2   0      466.49      163.38    401.65 o 
  14   2   0     4855.84     4914.42    440.26 o 
 -14   3   0      406.22     1042.14    332.43 o 
 -13   3   0      340.92      135.12    268.56 o 
 -12   3   0     1096.98     1394.59    289.05 o 
 -11   3   0      777.76     1475.89    366.00 o 
 -10   3   0      320.60      533.24    198.63 o 
  -9   3   0     4996.94     4789.35    287.77 o 
  -8   3   0    10434.89    10564.92    381.85 o 
  -7   3   0       47.89        2.24    326.79 o 
  -6   3   0     2804.81     3163.74    125.08 o 
  -5   3   0    20446.88    19792.42    346.52 o 
  -4   3   0     5349.30     5170.37    104.97 o 
  -3   3   0      122.36      187.87     39.99 o 
  -2   3   0    65007.96    66667.11   1388.22 o 
  -1   3   0      367.95      362.65     41.84 o 
   0   3   0    18334.65    17262.12    249.40 o 
   1   3   0    10423.15     9778.43    149.15 o 
   2   3   0    37744.79    37981.93    470.58 o 
   3   3   0    55606.22    56529.36   1285.70 o 
   4   3   0      701.57      750.88     70.08 o 
   5   3   0    14246.64    14899.15    297.06 o 
   6   3   0    19629.45    20521.51    410.22 o 
   7   3   0      111.57      286.24     88.11 o 
   8   3   0     4674.78     4570.62    292.33 o 
   9   3   0    44501.05    47502.43    844.08 o 
  10   3   0     3075.93     3014.33    182.72 o 
  11   3   0     1480.22     1530.43    310.15 o 
  12   3   0     3618.77     3770.35    339.47 o 
  13   3   0     3147.07     2969.04    365.67 o 
  14   3   0     1430.14     1907.20    373.44 o 
 -14   4   0      600.24      598.37    330.92 o 
 -13   4   0      112.14      -91.64    256.24 o 
 -12   4   0       79.78       76.40    231.90 o 
 -11   4   0      288.52      208.42    208.37 o 
 -10   4   0     6119.41     5711.93    337.34 o 
  -9   4   0        8.86      -78.43    237.66 o 
  -8   4   0        0.00      225.73    147.43 o 
  -7   4   0     1737.52     1824.71    186.45 o 
  -6   4   0    16195.27    18355.20    487.57 o 
  -5   4   0      639.44      698.82     67.58 o 
  -4   4   0     1193.17     1478.79     65.56 o 
  -3   4   0    12044.67    12580.06    208.40 o 
  -2   4   0    31584.65    32824.39    601.46 o 
  -1   4   0      192.87      134.02     60.72 o 
   0   4   0        8.55       21.09     33.02 o 
   1   4   0       22.02       -5.29     59.64 o 
   2   4   0       19.28       91.40     44.39 o 
   3   4   0    29914.53    29035.27    379.67 o 
   4   4   0     2288.64     2098.73     97.05 o 
   5   4   0     6583.90     6909.37    183.45 o 
   6   4   0       44.87      176.30     94.79 o 
   7   4   0     4104.48     4938.59    178.51 o 
   8   4   0     4481.41     4405.05    185.88 o 
   9   4   0      924.06      676.20    182.19 o 
  10   4   0       11.53       55.54    119.66 o 
  11   4   0     3769.98     3983.04    225.04 o 
  12   4   0     2146.31     2175.89    297.40 o 
  13   4   0      139.35      221.45    256.07 o 
  14   4   0     2167.54     1868.40    363.60 o 
 -13   5   0        0.44      242.11    287.23 o 
 -12   5   0      202.45     -230.04    230.04 o 
 -11   5   0      418.42      277.38    291.14 o 
 -10   5   0     1045.07      793.10    211.43 o 
  -9   5   0     1490.76     1126.07    210.07 o 
  -8   5   0      251.55     -132.79    136.96 o 
  -7   5   0       12.84      121.21    185.38 o 
  -6   5   0     3217.75     3493.37     82.55 o 
  -5   5   0      647.04      543.68     68.98 o 
  -4   5   0     8582.23     9914.78    219.61 o 
  -3   5   0      391.54      567.48     74.91 o 
  -2   5   0    13907.82    13926.74    274.01 o 
  -1   5   0     4248.96     4646.12    143.45 o 
   0   5   0     1742.20     1799.07     76.86 o 
   1   5   0     2147.62     2042.08     60.79 o 
   2   5   0    16928.97    16737.26    254.90 o 
   3   5   0    19982.77    20417.26    351.46 o 
   4   5   0     2744.89     2687.31    100.98 o 
   5   5   0      856.60     1145.83    110.61 o 
   6   5   0    10947.13    11493.56    269.47 o 
   7   5   0     5031.55     5540.39    191.36 o 
   8   5   0     1477.87     1565.28    137.37 o 
   9   5   0     5616.89     5855.17    220.72 o 
  10   5   0       36.40       72.06    123.98 o 
  11   5   0      189.57      527.49    164.70 o 
  12   5   0     2150.77     2242.91    302.50 o 
  13   5   0     1246.72     1932.20    463.44 o 
  14   5   0     1954.83     1753.95    499.09 o 
 -13   6   0     3013.08     2739.36    384.23 o 
 -12   6   0     1198.21     1720.06    322.45 o 
 -11   6   0       31.78     -200.11    200.91 o 
 -10   6   0     1837.89     1897.01    266.33 o 
  -9   6   0     8148.71     7634.43    367.84 o 
  -8   6   0       26.08      470.57    237.66 o 
  -7   6   0     4754.25     4599.91    256.68 o 
  -6   6   0     7750.68     7544.77    150.60 o 
  -5   6   0      210.27      442.05    171.12 o 
  -4   6   0     3131.37     2909.30    162.94 o 
  -3   6   0     9114.87     9315.67    240.14 o 
  -2   6   0    21780.53    22390.70    409.54 o 
  -1   6   0     2912.34     2718.04    115.95 o 
   0   6   0     1123.94      960.38     85.10 o 
   1   6   0     2721.98     2558.71    107.77 o 
   2   6   0       50.10       86.51     36.63 o 
   3   6   0     4155.74     4443.40    101.85 o 
   4   6   0     8011.20     8656.75    180.58 o 
   5   6   0     2712.34     2797.05    117.62 o 
   6   6   0      641.60      948.20    107.01 o 
   7   6   0     4736.97     4772.10    181.27 o 
   8   6   0       97.68      232.15    117.33 o 
   9   6   0      225.39      228.91    122.26 o 
  10   6   0      386.83      324.90    187.27 o 
  11   6   0     4732.62     4944.61    253.96 o 
  12   6   0      359.40      382.15    231.73 o 
  13   6   0      245.43      644.07    401.65 o 
  14   6   0       19.78      363.62    418.29 o 
 -13   7   0      184.32       33.10    292.96 o 
 -12   7   0     5528.11     5300.10    414.78 o 
 -11   7   0      992.44      690.25    248.45 o 
 -10   7   0      710.06      261.75    494.34 o 
  -9   7   0      279.34      295.28    356.49 o 
  -8   7   0     5552.29     5008.03    295.04 o 
  -7   7   0      192.74      125.99    339.86 o 
  -6   7   0       61.11       97.92     88.95 o 
  -5   7   0     6498.78     6717.30    195.42 o 
  -4   7   0    32520.14    31901.70    572.80 o 
  -3   7   0     9913.49    10118.52    255.16 o 
  -2   7   0      641.89      626.98     89.34 o 
  -1   7   0    30636.16    29817.33    533.83 o 
   0   7   0      322.66       69.01     90.00 o 
   1   7   0        8.15      -42.59     49.43 o 
   2   7   0    28004.66    27440.86    644.57 o 
   3   7   0     6132.93     6744.91    134.35 o 
   4   7   0     1592.37     1457.63    111.86 o 
   5   7   0     4184.36     4354.10    139.29 o 
   6   7   0      353.41      352.59     86.86 o 
   7   7   0     6186.49     6361.39    195.51 o 
   8   7   0      455.52      642.83    118.97 o 
   9   7   0        0.21      -65.23    236.47 o 
  10   7   0     2040.72     1854.62    179.20 o 
  11   7   0       15.69      205.81    151.79 o 
  12   7   0      335.19      261.51    200.38 o 
  13   7   0     1348.77      991.06    413.53 o 
  14   7   0      314.42      558.51    442.05 o 
 -12   8   0     6803.41     6429.59    447.28 o 
 -11   8   0       32.41       -1.37    237.15 o 
 -10   8   0       17.15      191.35    218.62 o 
  -9   8   0     8403.06     7969.84    397.47 o 
  -8   8   0     1045.23      753.03    584.65 o 
  -7   8   0     5020.80     5011.78    294.86 o 
  -6   8   0      797.29      724.64    102.67 o 
  -5   8   0     1583.26     1260.69    144.22 o 
  -3   8   0    27058.40    26319.77    735.85 o 
  -2   8   0      924.84     1273.22    155.32 o 
  -1   8   0     3439.86     3860.55    152.23 o 
   0   8   0     2682.99     3203.54    177.76 o 
   1   8   0    12499.24    12443.71    330.02 o 
   2   8   0     2803.02     3011.40    160.26 o 
   3   8   0     5914.95     5779.15    125.59 o 
   4   8   0    12527.72    11686.93    209.18 o 
   5   8   0    26624.79    24003.67    516.96 o 
   6   8   0     4173.06     3966.62    146.64 o 
   7   8   0      718.01      591.15    104.15 o 
   8   8   0     1440.34     1746.74    139.48 o 
   9   8   0      330.51      321.59    129.33 o 
  10   8   0     1727.74     1520.89    166.72 o 
  11   8   0     1152.93     1152.80    235.31 o 
  12   8   0      102.91      198.85    257.50 o 
  13   8   0      814.30     1159.07    546.63 o 
  14   8   0      882.92      718.35    365.28 o 
 -12   9   0     6030.65     6171.98    467.21 o 
 -11   9   0     5203.45     5626.35    670.21 o 
 -10   9   0      170.05      154.72    229.94 o 
  -9   9   0       75.98      -71.32    194.40 o 
  -8   9   0    12046.98    11672.27    456.65 o 
  -7   9   0     4013.60     4038.28    481.27 o 
  -6   9   0      109.84       66.78     99.14 o 
  -5   9   0     6579.10     6353.01    255.94 o 
  -4   9   0    54115.33    53220.68    913.26 o 
  -3   9   0    19016.06    17634.47    444.26 o 
  -2   9   0      383.75      345.79    100.16 o 
  -1   9   0     1999.99     2280.03    137.98 o 
   0   9   0    15206.81    14734.95    321.67 o 
   1   9   0       11.15      -60.46    197.50 o 
   2   9   0     7299.55     7445.09    187.56 o 
   3   9   0      755.01      855.27    136.61 o 
   4   9   0    18665.54    18731.91    303.14 o 
   5   9   0      779.19     1610.48    201.31 o 
   6   9   0     6837.09     6837.46    186.15 o 
   7   9   0       60.06      331.32     99.35 o 
   8   9   0     1115.57      970.52    149.91 o 
   9   9   0     2266.64     2228.11    202.99 o 
  10   9   0     2517.24     2713.86    234.62 o 
  11   9   0      213.77        0.93    171.62 o 
  12   9   0      265.67      -15.82    196.83 o 
  13   9   0     4481.74     5206.92    783.10 o 
  14   9   0     6782.43     6368.79    560.37 o 
 -11  10   0     1387.48     1033.92    307.60 o 
 -10  10   0       17.95     -170.09    220.29 o 
  -9  10   0     3745.08     3401.42    318.82 o 
  -8  10   0     1483.51     1169.26    234.82 o 
  -7  10   0     2318.51     2434.24    254.84 o 
  -6  10   0      467.09      342.73    199.64 o 
  -5  10   0     3520.24     3406.85    180.00 o 
  -4  10   0      526.93      199.24    189.81 o 
  -3  10   0    13856.35    14108.84    334.61 o 
  -2  10   0     3149.60     2931.68    156.55 o 
  -1  10   0        4.88      -76.33     85.75 o 
   0  10   0       51.98       44.06    122.19 o 
   1  10   0     5591.93     4916.08    240.16 o 
   2  10   0     6662.27     6732.43    185.59 o 
   3  10   0      174.88      116.52     62.96 o 
   4  10   0     7517.81     7808.05    233.95 o 
   5  10   0    48162.89    45271.71   1358.25 o 
   6  10   0    10336.62    10266.50    282.20 o 
   7  10   0       25.42     -120.46    165.18 o 
   8  10   0     2881.08     2633.75    200.24 o 
   9  10   0     6587.21     6662.95    289.02 o 
  10  10   0        0.97       67.07    164.18 o 
  11  10   0      499.63      566.69    199.09 o 
  12  10   0       46.01      -66.67    210.10 o 
  13  10   0     2778.98     3516.93    329.37 o 
 -11  11   0     4549.70     4144.70    415.87 o 
 -10  11   0       71.03      143.18    240.94 o 
  -9  11   0     1509.82     1225.75    272.43 o 
  -8  11   0     5367.51     5754.03    502.66 o 
  -7  11   0     6011.75     5305.96    333.20 o 
  -6  11   0      212.49      102.55    198.45 o 
  -5  11   0     1789.35     1746.16    161.37 o 
  -4  11   0    35560.99    35239.12    665.00 o 
  -3  11   0    21291.33    20738.35    446.94 o 
  -2  11   0      279.99      294.16    153.62 o 
  -1  11   0       49.76     -101.62    101.62 o 
   0  11   0    13774.60    14231.06    336.16 o 
   1  11   0     2946.22     2670.62    225.58 o 
   2  11   0      297.79      341.93    142.66 o 
   3  11   0        7.44       22.18     60.46 o 
   4  11   0    13837.13    13964.56    299.24 o 
   5  11   0       49.44       86.09    142.08 o 
   6  11   0     9162.42    10157.46    817.56 o 
   7  11   0        0.50     -146.79    146.79 o 
   8  11   0     2330.21     2525.78    247.34 o 
   9  11   0       45.21      233.67    244.42 o 
  10  11   0     1775.86     1760.80    221.52 o 
  11  11   0      569.43      808.54    213.19 o 
  12  11   0        3.94      115.49    217.26 o 
  13  11   0     5360.20     4751.38    359.80 o 
 -10  12   0      131.30      -67.30    268.11 o 
  -9  12   0     3188.56     2973.17    342.78 o 
  -8  12   0     2762.10     2358.18    298.63 o 
  -7  12   0      441.36      540.54    404.03 o 
  -6  12   0      788.90      917.23    428.98 o 
  -5  12   0      687.86      376.53    213.67 o 
  -4  12   0       25.94     -108.99    108.99 o 
  -3  12   0     3442.74     3537.61    196.04 o 
  -2  12   0     3069.26     3294.34    188.28 o 
  -1  12   0      291.65      392.28    124.49 o 
   0  12   0     2315.41     2196.30    163.94 o 
   1  12   0     6859.87     7127.34    235.51 o 
   2  12   0     7074.33     6997.22    225.97 o 
   3  12   0     3351.90     3218.10    240.03 o 
   4  12   0     7368.80     7248.75    326.32 o 
   5  12   0    33237.20    32776.03    803.75 o 
   6  12   0     8150.32     7813.07    356.26 o 
   7  12   0       22.18      -81.48    361.25 o 
   8  12   0     2258.10     2247.11    257.31 o 
   9  12   0     9789.42     9407.61    421.00 o 
  10  12   0     1598.29     1282.23    265.81 o 
  11  12   0      312.88      222.08    201.27 o 
  12  12   0       16.91       -5.65    212.18 o 
  13  12   0     2198.62     1889.41    311.80 o 
 -10  13   0      401.38        2.08    283.78 o 
  -9  13   0     1238.45     1019.30    294.64 o 
  -8  13   0      976.78     1006.96    288.64 o 
  -7  13   0     1942.43     2075.23    287.59 o 
  -6  13   0      231.24      227.96    219.84 o 
  -5  13   0     1372.31     1749.49    258.79 o 
  -4  13   0     4079.01     4381.59    236.74 o 
  -3  13   0     6395.93     6589.58    444.41 o 
  -2  13   0     4056.07     3925.26    215.63 o 
  -1  13   0      477.07      631.84    135.38 o 
   0  13   0     7132.65     7653.54    302.31 o 
   1  13   0     4160.88     4318.55    200.39 o 
   2  13   0      129.17       70.19    109.64 o 
   3  13   0        2.26      -44.32    149.22 o 
   4  13   0      139.37      385.84    176.36 o 
   5  13   0     1082.59     1348.35    223.78 o 
   6  13   0      742.90      861.34    221.35 o 
   7  13   0      234.88      506.95    222.03 o 
   8  13   0     3353.40     3149.30    314.90 o 
   9  13   0      794.71      739.90    232.87 o 
  10  13   0     1175.02     1413.72    338.67 o 
  11  13   0     1161.00     1548.54    305.50 o 
  12  13   0      525.23      715.24    337.48 o 
  -9  14   0      302.39      390.93    292.37 o 
  -8  14   0     2486.05     2078.96    325.10 o 
  -7  14   0      259.65      291.21    238.94 o 
  -6  14   0      214.68       -7.24    275.69 o 
  -5  14   0       54.74     -192.37    192.37 o 
  -4  14   0      273.27      202.55    148.22 o 
  -3  14   0        2.71      -35.82    164.09 o 
  -2  14   0       49.55      173.34    138.66 o 
  -1  14   0      803.61      650.34    151.95 o 
   0  14   0     1286.41     1364.51    167.51 o 
   1  14   0     4263.57     4298.69    253.35 o 
   2  14   0     3045.37     3135.35    269.53 o 
   3  14   0     2188.49     2110.05    233.82 o 
   4  14   0     3458.96     3451.45    346.99 o 
   5  14   0     5240.10     5275.33    324.92 o 
   6  14   0     4512.63     4359.53    317.07 o 
   7  14   0      371.77      578.24    223.97 o 
   8  14   0     1248.19     1341.79    273.40 o 
   9  14   0     4668.30     4758.44    962.54 o 
  10  14   0      650.35      854.11    287.22 o 
  11  14   0      159.90      246.03    280.50 o 
  12  14   0      109.77     -137.45    300.64 o 
  -8  15   0       97.73      223.50    275.05 o 
  -7  15   0      157.79      464.60    282.09 o 
  -6  15   0        3.27      572.04    256.16 o 
  -5  15   0     1507.92     1724.31    298.23 o 
  -4  15   0        8.43      194.91    162.06 o 
  -3  15   0        5.89      225.55    159.09 o 
  -2  15   0      816.79      919.31    175.83 o 
  -1  15   0     1348.84     1241.42    183.30 o 
   0  15   0     1360.45     1317.55    182.13 o 
   1  15   0      241.93      208.78    413.53 o 
   2  15   0      108.99     -157.01    157.01 o 
   3  15   0        5.31      117.52    351.74 o 
   4  15   0       46.04     -176.45    176.45 o 
   5  15   0      968.14      929.09    235.51 o 
   6  15   0      979.66     1032.19    246.92 o 
   7  15   0      116.26       69.95    221.14 o 
   8  15   0      824.65      604.53    247.68 o 
   9  15   0      220.25      177.13    255.13 o 
  10  15   0      506.51       69.60    256.68 o 
  11  15   0      116.65      -67.39    269.38 o 
  -7  16   0      353.61      133.01    560.89 o 
  -6  16   0       25.35     -185.50    475.33 o 
  -5  16   0       62.53      208.66    528.80 o 
  -4  16   0      816.24      881.22    268.84 o 
  -3  16   0      789.39      751.41    228.46 o 
  -2  16   0      784.67      812.74    186.46 o 
  -1  16   0       61.52     -121.58    171.89 o 
   0  16   0       42.71      266.79    247.17 o 
   1  16   0      158.35      108.44    212.26 o 
   2  16   0        0.08       52.05    600.10 o 
   3  16   0      131.85      176.77    204.97 o 
   4  16   0      611.57      273.86    205.71 o 
   5  16   0       10.29       95.62    216.27 o 
   6  16   0      260.63      425.05    238.20 o 
   7  16   0     2120.39     2271.78    315.01 o 
   8  16   0      306.74      291.39    233.45 o 
   9  16   0      406.12      578.29    313.72 o 
  10  16   0       48.49     -185.27    319.66 o 
  -6  17   0     1134.80      716.88    310.84 o 
  -5  17   0      792.54      777.21    299.92 o 
  -4  17   0       21.71      -89.07    244.97 o 
  -3  17   0     1127.02     1321.77    218.04 o 
  -2  17   0      154.47       66.29    212.34 o 
  -1  17   0       65.04      -16.31    203.26 o 
   0  17   0      183.35      302.08    223.79 o 
   1  17   0      745.65      674.53    237.35 o 
   2  17   0      129.07      270.58    228.95 o 
   3  17   0      579.64      561.15    234.57 o 
   4  17   0        0.46     -101.43    231.16 o 
   5  17   0      250.76      -22.51    343.42 o 
   6  17   0      667.96      561.91    260.21 o 
   7  17   0      405.37      231.13    241.81 o 
   8  17   0       27.32      -52.15    244.45 o 
   9  17   0       13.32     -193.78    437.30 o 
  -5  18   0       52.20      102.79    282.37 o 
  -4  18   0     1765.37     1642.25    475.33 o 
  -3  18   0       35.50      -33.27    363.62 o 
  -2  18   0     1288.33     1381.07    306.65 o 
  -1  18   0        7.54      185.90    320.85 o 
   0  18   0      189.00      -45.21    273.31 o 
   1  18   0       16.30      165.66    240.41 o 
   2  18   0     1424.13     1076.83    280.21 o 
   3  18   0       67.57     -121.39    240.92 o 
   4  18   0     1096.97     1123.88    296.93 o 
   5  18   0      197.49      225.27    357.68 o 
   6  18   0      748.04      972.18    297.02 o 
   7  18   0      305.39      256.47    285.25 o 
   8  18   0        8.22       14.87    266.63 o 
  -4  19   0       17.79       47.53    430.17 o 
  -3  19   0     2977.35     3393.83    610.79 o 
  -2  19   0       63.79       95.28    351.74 o 
  -1  19   0       23.52     -260.94    300.64 o 
   0  19   0      452.92      547.09    360.06 o 
   1  19   0     2187.15     2366.40    358.13 o 
   2  19   0     1824.50     2532.23    349.67 o 
   3  19   0       42.04      251.63    271.23 o 
   4  19   0      396.26      -56.75    501.47 o 
   5  19   0     2041.39     1901.49    340.62 o 
   6  19   0      273.48      195.01    284.48 o 
   7  19   0      397.89      612.78    309.53 o 
  -2  20   0     1060.26     2003.50    560.89 o 
  -1  20   0        0.95     -214.57    728.44 o 
   0  20   0      291.75      -74.87    279.76 o 
   1  20   0      258.13      523.08    318.82 o 
   2  20   0      310.03      918.38    327.15 o 
   3  20   0      544.61      593.72    317.44 o 
   4  20   0      960.09     1387.23    337.48 o 
   5  20   0      133.47        5.77    520.48 o 
  -4 -20   1      442.59      441.88    356.49 o 
  -3 -20   1       52.67     -269.30    269.30 o 
  -2 -20   1      570.54      984.10    335.34 o 
  -1 -20   1     2521.96     3070.11    403.10 o 
   0 -20   1      946.71      998.86    494.34 o 
   1 -20   1      187.57      -25.19    293.22 o 
  -7 -19   1      471.38      490.56    317.81 o 
  -6 -19   1     2630.64     2807.80    400.59 o 
  -5 -19   1     1679.57     1698.48    354.76 o 
  -4 -19   1      147.59      293.89    290.23 o 
  -3 -19   1      227.82      675.34    350.55 o 
  -2 -19   1     2464.50     2357.66    348.32 o 
  -1 -19   1        3.72     -240.97    240.97 o 
   0 -19   1      867.18      682.61    284.68 o 
   1 -19   1      167.00      301.34    281.63 o 
   2 -19   1      217.44      200.90    278.58 o 
   3 -19   1      486.03     1081.37    508.60 o 
   4 -19   1     1070.16      613.17    453.94 o 
  -8 -18   1      167.01      421.40    374.32 o 
  -7 -18   1      264.95      626.91    309.65 o 
  -6 -18   1      318.67      374.42    276.94 o 
  -5 -18   1      861.39     1231.15    464.63 o 
  -4 -18   1      671.59      777.58    287.22 o 
  -3 -18   1      203.38      312.14    252.77 o 
  -2 -18   1     1255.58     1696.96    363.62 o 
  -1 -18   1     5082.07     5778.94    411.13 o 
   0 -18   1     1538.01     1538.56    322.56 o 
   1 -18   1        0.80     -225.07    231.46 o 
   2 -18   1      829.05     1053.58    413.53 o 
   3 -18   1     6111.63     6637.18    414.34 o 
   4 -18   1     1248.58     1347.55    458.69 o 
   5 -18   1      148.24      585.46    317.61 o 
  -9 -17   1      386.57      653.46    402.84 o 
  -8 -17   1        0.00     -228.90    234.88 o 
  -7 -17   1       32.03     -109.97    625.05 o 
  -6 -17   1     1866.69     1559.30    477.70 o 
  -5 -17   1     1621.01     1873.18    477.70 o 
  -4 -17   1       62.06      152.98    245.29 o 
  -3 -17   1       59.51       76.49    225.01 o 
  -2 -17   1     2139.19     2702.65    318.40 o 
  -1 -17   1        4.84     -165.60    301.83 o 
   0 -17   1      807.95      764.68    256.28 o 
   1 -17   1      309.13      814.93    271.54 o 
   2 -17   1     1191.43     1840.29    296.73 o 
   3 -17   1        0.63     -189.74    189.74 o 
   4 -17   1     3096.90     3750.38    378.89 o 
   5 -17   1       33.06     -349.37    349.37 o 
   6 -17   1      404.98      770.08    503.85 o 
 -10 -16   1       50.61      222.06    295.88 o 
  -9 -16   1      433.32      544.52    461.07 o 
  -8 -16   1       27.20     -233.75    233.75 o 
  -7 -16   1      515.84     -148.88    345.80 o 
  -6 -16   1      859.72      675.91    246.92 o 
  -5 -16   1      469.80      451.41    233.42 o 
  -4 -16   1      548.13      678.33    241.27 o 
  -3 -16   1      378.07      943.87    252.10 o 
  -2 -16   1       83.61      -58.68    191.03 o 
  -1 -16   1     2719.56     2723.05    292.56 o 
   0 -16   1     1109.40     1182.28    379.07 o 
   1 -16   1       51.02      351.90    216.13 o 
   2 -16   1      169.58       44.64    160.44 o 
   3 -16   1     4185.76     4259.64    283.62 o 
   4 -16   1     2725.67     2950.07    253.37 o 
   5 -16   1      280.58      812.16    287.77 o 
   6 -16   1      623.37      806.47    538.31 o 
   7 -16   1     1842.67     1606.75    369.57 o 
 -11 -15   1      731.21     1113.85    348.14 o 
 -10 -15   1      229.48      523.01    297.77 o 
  -9 -15   1      115.87     -181.50    224.94 o 
  -8 -15   1       19.26      -70.81    280.44 o 
  -7 -15   1       40.15       29.59    223.73 o 
  -6 -15   1      138.75      281.38    211.57 o 
  -5 -15   1      647.91      711.96    221.53 o 
  -4 -15   1      355.64      370.55    327.98 o 
  -3 -15   1     1795.83     1729.53    255.03 o 
  -2 -15   1       92.87       71.30    259.05 o 
  -1 -15   1      345.66       73.26    278.07 o 
   0 -15   1        2.30      -41.48    140.18 o 
   1 -15   1      248.29       17.35    154.22 o 
   2 -15   1      981.27      997.85    178.57 o 
   3 -15   1      128.05      129.29    165.70 o 
   4 -15   1     1731.73     1734.62    209.09 o 
   5 -15   1      383.36      601.74    256.48 o 
   6 -15   1      903.34     1125.22    295.89 o 
   7 -15   1      109.66       73.83    251.98 o 
   8 -15   1      708.75     1064.97    309.07 o 
 -11 -14   1      161.31      437.44    284.85 o 
 -10 -14   1      425.03      229.23    273.38 o 
  -9 -14   1       70.79     -217.79    339.86 o 
  -8 -14   1      892.35      837.22    251.78 o 
  -7 -14   1      406.69      428.98    226.97 o 
  -6 -14   1        4.48     -118.28    173.07 o 
  -5 -14   1       35.21      -68.08    363.62 o 
  -4 -14   1      147.96      195.10    242.42 o 
  -3 -14   1     1291.35     1479.37    227.15 o 
  -2 -14   1      343.74      267.20    176.42 o 
  -1 -14   1       31.04     -121.16    121.16 o 
   0 -14   1       25.07      -62.10    129.10 o 
   1 -14   1      158.08      305.59    150.09 o 
   2 -14   1        3.79      184.98    184.19 o 
   3 -14   1      275.22      642.25    204.38 o 
   4 -14   1       16.18     -165.19    182.97 o 
   5 -14   1     1098.49     1339.94    256.24 o 
   6 -14   1       38.72       24.18    329.16 o 
   7 -14   1      131.70       44.73    222.29 o 
   8 -14   1       55.54      216.27    354.12 o 
   9 -14   1      163.33      369.83    287.91 o 
 -12 -13   1      636.53      381.60    294.45 o 
 -11 -13   1      705.26      301.44    266.66 o 
 -10 -13   1      185.66       73.47    236.50 o 
  -9 -13   1     2907.71     2732.68    310.07 o 
  -8 -13   1      334.99      311.57    207.64 o 
  -7 -13   1      125.41      173.55    206.77 o 
  -6 -13   1     2250.56     2361.74    258.17 o 
  -5 -13   1      359.94       46.31    155.81 o 
  -4 -13   1     1334.68     1326.47    218.65 o 
  -3 -13   1     2776.07     2422.33    233.42 o 
  -2 -13   1      210.36      -14.13    150.80 o 
  -1 -13   1     1680.34     1449.33    154.92 o 
   0 -13   1      165.50      432.82    135.87 o 
   1 -13   1       48.96      183.45    194.49 o 
   2 -13   1       22.65       17.84    154.89 o 
   3 -13   1     1384.84     1054.41    163.24 o 
   4 -13   1       27.06      -95.31    259.05 o 
   5 -13   1      173.82       76.42    188.13 o 
   6 -13   1      251.63       63.92    196.54 o 
   7 -13   1      100.55      135.47    316.09 o 
   8 -13   1       55.64      -38.14    449.18 o 
   9 -13   1       42.24     -107.94    673.78 o 
  10 -13   1       51.32      -83.06    260.47 o 
 -12 -12   1     1542.47     1516.46    278.96 o 
 -11 -12   1      691.00      837.43    230.50 o 
 -10 -12   1     2360.50     2477.88    255.25 o 
  -9 -12   1      900.04     1051.36    236.92 o 
  -8 -12   1     1098.72     1091.48    238.12 o 
  -7 -12   1        2.24       25.40    165.39 o 
  -6 -12   1     1204.83     1010.72    204.01 o 
  -5 -12   1     1046.61      811.46    203.85 o 
  -4 -12   1      741.86      711.09    138.81 o 
  -3 -12   1      425.72      386.57     99.53 o 
  -2 -12   1       57.85      -47.78     94.05 o 
  -1 -12   1      448.16      526.13    110.99 o 
   0 -12   1    11197.09    11423.34    364.94 o 
   1 -12   1       71.72       43.41    117.76 o 
   2 -12   1     1577.94     1721.88    171.24 o 
   3 -12   1     3464.25     3633.95    201.19 o 
   4 -12   1      997.83     1048.80    181.89 o 
   5 -12   1     2801.06     2716.68    190.01 o 
   6 -12   1      611.50      754.82    210.05 o 
   7 -12   1     1320.86      803.50    295.89 o 
   8 -12   1     2769.99     3511.78    336.94 o 
   9 -12   1      110.36     -167.65    357.68 o 
  10 -12   1      268.99      127.54    279.50 o 
 -13 -11   1     2490.51     2381.00    323.94 o 
 -12 -11   1     1438.52     1294.33    259.84 o 
 -11 -11   1       90.39      338.89    197.24 o 
 -10 -11   1        4.50       50.35    179.00 o 
  -9 -11   1     7424.90     7275.49    315.27 o 
  -8 -11   1     3263.03     3353.79    279.50 o 
  -7 -11   1        1.21     -128.90    159.23 o 
  -6 -11   1     4914.98     5073.08    290.37 o 
  -5 -11   1    19700.05    19538.65    403.88 o 
  -4 -11   1     5069.39     4963.40    164.82 o 
  -3 -11   1      153.59      267.76    184.19 o 
  -2 -11   1      141.36       55.49     82.15 o 
  -1 -11   1    20878.25    21028.10    570.18 o 
   0 -11   1     1485.11     1236.14    171.19 o 
   1 -11   1     2735.29     2796.07    167.91 o 
   2 -11   1      914.32      879.61    129.15 o 
   3 -11   1      607.20      493.75    127.07 o 
   4 -11   1      526.02      704.87    134.49 o 
   5 -11   1     1029.77     1049.32    148.93 o 
   6 -11   1        8.84     -124.29    159.62 o 
   7 -11   1      266.15      305.25    199.45 o 
   8 -11   1     1762.34     1599.86    285.13 o 
   9 -11   1     3362.26     3115.44    317.07 o 
  10 -11   1        7.42     -232.75    232.75 o 
  11 -11   1      312.75      332.73    418.29 o 
 -13 -10   1     5765.47     6034.44    515.40 o 
 -12 -10   1      171.62        5.22    211.46 o 
 -11 -10   1       56.23      112.65    173.79 o 
 -10 -10   1     5717.33     5356.93    298.03 o 
  -9 -10   1     7086.07     7167.69    307.53 o 
  -8 -10   1      923.55     1044.28    172.69 o 
  -7 -10   1      267.65      263.85    102.06 o 
  -6 -10   1     5559.55     5340.82    220.03 o 
  -5 -10   1       70.37      590.95    104.31 o 
  -4 -10   1     6468.26     6627.47    188.37 o 
  -3 -10   1      343.92      321.83    132.99 o 
  -2 -10   1      596.00      608.85     90.06 o 
  -1 -10   1      240.95      318.61    119.35 o 
   0 -10   1    17782.82    17017.23    358.43 o 
   1 -10   1     3245.40     3430.35    214.53 o 
   2 -10   1     1422.99     1485.58    158.57 o 
   3 -10   1    18006.96    17648.07    391.33 o 
   4 -10   1    20655.70    21473.42    720.82 o 
   5 -10   1     5821.38     5823.50    221.71 o 
   6 -10   1      295.53      362.32    122.27 o 
   7 -10   1     3300.62     2832.22    270.28 o 
   8 -10   1     8627.68     8827.92    409.72 o 
   9 -10   1      412.42      456.95    234.43 o 
  10 -10   1       41.80      -63.25    311.34 o 
  11 -10   1     2847.12     2934.73    361.83 o 
  12 -10   1     1037.56      659.59    328.39 o 
 -13  -9   1     3500.62     3412.23    791.42 o 
 -12  -9   1     3277.74     2848.26    273.75 o 
 -11  -9   1       53.13     -142.16    170.27 o 
 -10  -9   1      691.72      678.75    187.86 o 
  -9  -9   1     4518.15     4512.17    248.66 o 
  -8  -9   1     6465.71     6540.58    219.13 o 
  -7  -9   1       74.72      158.53     93.32 o 
  -6  -9   1     5580.79     5636.55    180.20 o 
  -5  -9   1    42430.80    41844.65    733.98 o 
  -4  -9   1    32945.68    31898.03    616.49 o 
  -3  -9   1      113.23      -18.49     61.16 o 
  -2  -9   1      574.57      844.08     83.50 o 
  -1  -9   1    26419.05    25849.94    477.99 o 
   0  -9   1    11201.20    11488.17    264.05 o 
   1  -9   1     3822.39     4091.24    168.30 o 
   2  -9   1     3735.98     3757.30    170.07 o 
   3  -9   1    20549.49    21206.06    498.41 o 
   4  -9   1      322.32      316.96    129.67 o 
   5  -9   1     5196.48     5190.35    199.08 o 
   6  -9   1      900.08      836.12    171.87 o 
   7  -9   1     1027.08      894.02    203.93 o 
   8  -9   1     1997.64     1540.22    491.96 o 
   9  -9   1     8437.74     8560.35    416.88 o 
  10  -9   1       13.54      265.45    227.36 o 
  11  -9   1       26.20      -65.06    240.17 o 
  12  -9   1     3539.64     4111.87    406.78 o 
 -14  -8   1     4420.75     4338.11    951.84 o 
 -13  -8   1     6462.58     6406.30    523.32 o 
 -12  -8   1       50.11      -40.85    187.40 o 
 -11  -8   1       68.18      -19.85    168.53 o 
 -10  -8   1     5662.47     5483.85    234.92 o 
  -9  -8   1    12458.34    12554.18    317.48 o 
  -8  -8   1      571.06      523.45    123.22 o 
  -7  -8   1      490.36      764.70    128.64 o 
  -6  -8   1    13215.01    13170.41    275.53 o 
  -5  -8   1     2108.55     1931.24    113.05 o 
  -4  -8   1     5794.72     5599.18    169.34 o 
  -3  -8   1     6924.84     7595.69    192.30 o 
  -2  -8   1     7310.13     7941.60    192.58 o 
  -1  -8   1     2042.84     2007.31    132.54 o 
   0  -8   1    24804.65    23720.30    437.67 o 
   1  -8   1    13225.33    14482.54    301.85 o 
   2  -8   1     1539.55     1747.34    136.56 o 
   3  -8   1    16111.94    16898.36    361.96 o 
   4  -8   1    52138.62    50628.95   1063.67 o 
   5  -8   1    14279.60    14525.60    332.68 o 
   6  -8   1      344.14      213.53    101.67 o 
   7  -8   1     1627.89     1607.69    217.59 o 
   8  -8   1    19116.36    19409.06    767.65 o 
   9  -8   1     1276.56      805.82    244.79 o 
  10  -8   1      140.78       84.37    206.71 o 
  11  -8   1     4555.02     4655.61    506.22 o 
  12  -8   1     6643.43     6186.34    465.82 o 
 -14  -7   1      289.71      254.30    418.29 o 
 -13  -7   1     1094.87      931.64    415.91 o 
 -12  -7   1     1626.67     1340.42    394.52 o 
 -11  -7   1       31.24       26.65    151.77 o 
 -10  -7   1     2007.68     2348.63    201.43 o 
  -9  -7   1      967.01     1024.35    323.22 o 
  -8  -7   1    10345.17    10615.45    272.05 o 
  -7  -7   1       10.66       75.80     92.21 o 
  -6  -7   1     1168.80     1416.16    115.37 o 
  -5  -7   1    38902.50    36429.07    562.59 o 
  -4  -7   1    38360.53    36489.27    615.07 o 
  -3  -7   1     6286.20     6456.74    166.93 o 
  -2  -7   1     1143.43     1167.30     90.97 o 
  -1  -7   1    20046.64    18788.66    511.68 o 
   0  -7   1     7804.29     6948.56    282.16 o 
   1  -7   1     3199.03     3268.30    124.84 o 
   2  -7   1     3156.04     3244.60    167.72 o 
   3  -7   1    35297.05    35710.14    627.76 o 
   4  -7   1     6998.84     6635.31    269.39 o 
   5  -7   1     2532.78     2562.28    141.57 o 
   6  -7   1     2573.51     2866.43    145.06 o 
   7  -7   1     6142.12     5907.51    369.57 o 
   8  -7   1      426.92      442.89    346.99 o 
   9  -7   1    11548.57    12367.95    469.50 o 
  10  -7   1      368.02      243.72    200.91 o 
  11  -7   1      577.11      232.15    303.02 o 
  12  -7   1     2857.05     3179.60    689.22 o 
  13  -7   1     6833.65     6349.27    465.15 o 
 -14  -6   1      276.59      815.19    489.59 o 
 -13  -6   1     1408.71     1974.98    489.59 o 
 -12  -6   1      179.36     -225.12    225.12 o 
 -11  -6   1       10.75      139.19    165.50 o 
 -10  -6   1     6183.75     6652.05    267.15 o 
  -9  -6   1     3238.14     2914.44    193.18 o 
  -8  -6   1      149.01      480.09    181.50 o 
  -7  -6   1     7343.50     7303.90    230.76 o 
  -6  -6   1      904.29      795.05     98.81 o 
  -5  -6   1     6644.90     6749.30    177.26 o 
  -4  -6   1       33.02      168.27     67.80 o 
  -3  -6   1        8.70      -59.28     59.28 o 
  -2  -6   1    20107.67    19750.38    357.68 o 
  -1  -6   1     5215.66     5111.46    135.68 o 
   0  -6   1    11225.67    10487.98    219.90 o 
   1  -6   1    35940.74    35155.47    592.26 o 
   2  -6   1      162.65      275.61     74.10 o 
   3  -6   1    10707.84    11369.96    257.60 o 
   4  -6   1    22844.70    22487.69    426.75 o 
   5  -6   1    16533.40    16404.79    338.07 o 
   6  -6   1       76.22       84.10     74.76 o 
   7  -6   1      491.22      267.43     99.45 o 
   8  -6   1    22231.35    22616.60    622.89 o 
   9  -6   1     4907.36     5206.35    321.08 o 
  10  -6   1       46.90       88.73    326.79 o 
  11  -6   1     2563.29     2196.87    363.62 o 
  12  -6   1     5749.16     5819.24    419.77 o 
  13  -6   1     1022.92     1119.72    333.58 o 
 -14  -5   1      128.19      563.26    458.69 o 
 -13  -5   1      148.22      487.66    366.00 o 
 -12  -5   1       17.69      291.49    233.58 o 
 -11  -5   1     1138.27     1370.02    188.83 o 
 -10  -5   1     1923.77     1880.17    180.43 o 
  -9  -5   1      355.69      467.72    166.35 o 
  -8  -5   1     2137.72     2216.97    154.78 o 
  -7  -5   1     3953.13     4257.60    178.31 o 
  -6  -5   1       24.99      129.36     85.84 o 
  -5  -5   1     7556.50     8434.39    215.90 o 
  -4  -5   1     4993.53     4638.87    132.75 o 
  -3  -5   1       21.47      101.45     76.71 o 
  -2  -5   1      322.55      631.19     74.78 o 
  -1  -5   1    10240.82     9551.30    194.69 o 
   0  -5   1     1962.15     1613.43     99.78 o 
   1  -5   1      788.97      987.17     77.44 o 
   2  -5   1     3799.85     4041.89    125.71 o 
   3  -5   1     2509.90     2427.90    112.69 o 
   4  -5   1     1800.18     1860.91    109.80 o 
   5  -5   1     1044.17     1146.95    147.55 o 
   6  -5   1       30.12      140.55     75.76 o 
   7  -5   1    11566.24    11891.38    214.94 o 
   8  -5   1      237.13      565.64    225.78 o 
   9  -5   1     6277.28     6419.73    537.12 o 
  10  -5   1     4131.14     4243.38    314.01 o 
  11  -5   1      226.45      130.71    224.12 o 
  12  -5   1      680.87      298.11    245.20 o 
  13  -5   1     3041.79     2658.58    361.21 o 
 -14  -4   1        4.32      146.10    285.25 o 
 -13  -4   1      167.11     -115.99    280.44 o 
 -12  -4   1       72.92     -182.18    332.73 o 
 -11  -4   1      258.78       97.44    270.94 o 
 -10  -4   1      739.69      760.24    152.04 o 
  -9  -4   1     1098.17      937.37    144.02 o 
  -8  -4   1      108.45      372.60    123.92 o 
  -7  -4   1     3189.15     3333.62    157.00 o 
  -6  -4   1     7189.10     7832.94    214.12 o 
  -5  -4   1      885.46      666.33     90.67 o 
  -4  -4   1     2410.11     2536.53    112.92 o 
  -3  -4   1    13958.63    14611.82    247.16 o 
  -2  -4   1    12714.41    13083.09    191.06 o 
  -1  -4   1     3886.22     3504.39     81.98 o 
   0  -4   1     2702.52     2927.30     91.26 o 
   1  -4   1    18907.44    17042.42    411.83 o 
   2  -4   1     3802.63     4334.53    118.58 o 
   3  -4   1     2400.91     2801.34    108.74 o 
   4  -4   1      120.22      128.22     70.55 o 
   5  -4   1     2005.97     2038.43    103.03 o 
   6  -4   1      785.08      898.69     67.14 o 
   7  -4   1      724.21      626.75     61.03 o 
   8  -4   1     8831.03     8517.02    347.11 o 
   9  -4   1     2966.05     2310.74    491.96 o 
  10  -4   1      138.97       85.80    354.12 o 
  11  -4   1      313.93      452.86    317.28 o 
  12  -4   1     3475.60     3248.89    332.87 o 
  13  -4   1     1022.64      701.67    312.53 o 
  14  -4   1        1.81      437.30    477.70 o 
 -14  -3   1     1305.58     1166.03    365.51 o 
 -13  -3   1      668.59      345.59    263.24 o 
 -12  -3   1      985.04     1253.27    314.90 o 
 -11  -3   1     1623.93     1940.69    277.15 o 
 -10  -3   1       28.93      129.39    126.13 o 
  -9  -3   1       23.10        7.35    120.29 o 
  -8  -3   1     1937.55     2209.69    144.99 o 
  -7  -3   1      140.92      291.91     94.09 o 
  -6  -3   1     2385.13     2756.97    130.61 o 
  -5  -3   1        7.89      -57.85     57.85 o 
  -4  -3   1     3754.62     3993.66    128.10 o 
  -3  -3   1    19044.49    21250.83    373.66 o 
  -2  -3   1       38.84       37.09     46.96 o 
  -1  -3   1     3767.45     3994.89     84.01 o 
   0  -3   1    74604.61    70546.43   1090.34 o 
   1  -3   1     2968.66     3351.33     92.09 o 
   2  -3   1     3301.02     3587.69     86.18 o 
   3  -3   1    20440.26    22018.30    329.00 o 
   4  -3   1       10.07        5.44     52.10 o 
   5  -3   1      582.29      512.49     52.32 o 
   6  -3   1     1921.41     1961.71     77.93 o 
   7  -3   1     4155.06     4320.49    188.67 o 
   8  -3   1      223.84       85.37    101.35 o 
   9  -3   1        9.55     -155.43    339.86 o 
  10  -3   1     1940.99     1875.30    233.13 o 
  11  -3   1      282.74       98.63    210.33 o 
  12  -3   1      113.53      -78.00    223.44 o 
  13  -3   1      381.88      261.85    322.03 o 
  14  -3   1        3.43       40.77    449.18 o 
 -14  -2   1       33.11     -266.33    266.33 o 
 -13  -2   1     2056.34     2324.17    346.40 o 
 -12  -2   1      907.06     1013.30    282.31 o 
 -11  -2   1      599.87      597.05    212.54 o 
 -10  -2   1        2.15       24.54    228.73 o 
  -9  -2   1    19453.64    21560.31    452.67 o 
  -8  -2   1     9806.36    11241.49    283.24 o 
  -7  -2   1        3.07      -60.92     80.87 o 
  -6  -2   1     6440.89     6988.39    191.90 o 
  -5  -2   1    10048.16    10568.73    280.61 o 
  -4  -2   1        0.52      -50.89     52.44 o 
  -3  -2   1     4327.21     5119.82    129.15 o 
  -2  -2   1      179.81      167.74     37.71 o 
  -1  -2   1    11491.59    11219.37    153.43 o 
   0  -2   1     2164.22     1985.57     46.60 o 
   1  -2   1    13490.08    13574.57    200.81 o 
   2  -2   1     7945.11     8202.42    136.00 o 
   3  -2   1     4941.54     5236.01    173.16 o 
   4  -2   1      261.66      224.13     43.51 o 
   5  -2   1      775.93      908.86     91.25 o 
   6  -2   1     2292.54     2381.61    114.58 o 
   7  -2   1     1020.06     1185.66    107.62 o 
   8  -2   1     1145.79      859.05    112.85 o 
   9  -2   1     1212.93      534.74    256.68 o 
  10  -2   1      316.34      413.16    226.97 o 
  11  -2   1       10.51      -45.11    175.87 o 
  12  -2   1      292.98      392.50    227.60 o 
  13  -2   1       19.57       28.92    239.88 o 
  14  -2   1      187.60      650.51    321.56 o 
 -14  -1   1     4605.68     3248.86    584.65 o 
 -13  -1   1     1484.45     1937.50    710.61 o 
 -12  -1   1     1005.80      630.64    264.11 o 
 -11  -1   1     1875.75     2124.73    277.82 o 
 -10  -1   1     1238.79     1162.30    297.08 o 
  -9  -1   1     3033.81     3357.45    496.70 o 
  -8  -1   1    19640.75    21559.49    434.89 o 
  -7  -1   1     4872.78     5185.96    169.81 o 
  -6  -1   1      398.28      304.97     78.58 o 
  -5  -1   1     2032.41     2412.72    140.15 o 
  -4  -1   1     9134.04    10178.97    211.48 o 
  -3  -1   1     3723.50     3695.99    105.58 o 
  -2  -1   1      465.04      557.27     41.36 o 
  -1  -1   1    19470.28    19455.15    242.92 o 
   0  -1   1    86051.94    81507.82   1767.33 o 
   1  -1   1    19293.86    19233.72    340.85 o 
   2  -1   1     1935.75     2102.91     53.92 o 
   3  -1   1      634.83      769.85     54.49 o 
   4  -1   1     5429.59     5628.65    114.00 o 
   5  -1   1     3845.99     4112.61    126.79 o 
   6  -1   1      267.55      115.22    103.10 o 
   7  -1   1     2707.52     2709.08    125.25 o 
   8  -1   1     1808.07     1449.24    116.02 o 
   9  -1   1     1974.35     2306.83    228.53 o 
  10  -1   1      614.07      682.77    198.50 o 
  11  -1   1      692.72      555.30    215.09 o 
  12  -1   1       11.14      -25.53    326.79 o 
  13  -1   1       84.01      316.33    258.79 o 
  14  -1   1      262.43      184.80    302.27 o 
 -14   0   1       51.22       81.90    698.73 o 
 -13   0   1     1962.40     1277.60    334.63 o 
 -12   0   1     3205.58     3013.48    334.73 o 
 -11   0   1      795.75      788.88    303.02 o 
 -10   0   1      385.18      352.42    177.58 o 
  -9   0   1    50597.39    52582.03    912.70 o 
  -8   0   1    47032.07    48039.70    832.34 o 
  -7   0   1       51.04      -64.25     64.25 o 
  -6   0   1     1011.40      988.20     84.17 o 
  -5   0   1    13809.51    13080.74    262.52 o 
  -4   0   1     7588.92     7256.71    136.75 o 
  -3   0   1     7272.80     7373.26    129.18 o 
  -2   0   1    26035.44    27412.47    726.21 o 
  -1   0   1    20675.44    21734.98    243.37 o 
   1   0   1    38090.56    41503.54   1004.53 o 
   2   0   1     3336.10     3637.94     62.57 o 
   3   0   1    19007.07    20561.34    520.39 o 
   4   0   1     2465.08     2471.80    124.94 o 
   5   0   1    16539.26    18244.04    559.38 o 
   6   0   1     1806.00     2249.12    132.40 o 
   7   0   1       13.50      -39.68    102.68 o 
   8   0   1     9767.09    10455.38    347.73 o 
   9   0   1    34229.46    35278.46    942.28 o 
  10   0   1     2596.29     2482.47    249.79 o 
  11   0   1      602.36      892.69    267.37 o 
  12   0   1     1688.33     1721.53    284.01 o 
  13   0   1      780.97      914.76    278.59 o 
  14   0   1      315.34      349.07    508.60 o 
 -14   1   1     3977.42     4549.37    447.34 o 
 -13   1   1     1751.77     1895.71    344.71 o 
 -12   1   1        4.06      204.25    221.98 o 
 -11   1   1     1857.79     1314.28    342.24 o 
 -10   1   1      113.11      225.05    242.42 o 
  -9   1   1     5938.49     5880.67    360.06 o 
  -8   1   1    22519.07    23180.50    454.58 o 
  -7   1   1    13069.41    13505.31    288.02 o 
  -6   1   1     6021.32     6338.20    134.84 o 
  -5   1   1      580.62      518.52     65.86 o 
  -4   1   1    12885.27    13158.64    464.57 o 
  -3   1   1     6173.75     5958.44    151.76 o 
  -2   1   1     5638.52     5945.22    163.79 o 
  -1   1   1     2722.99     3107.89     66.74 o 
   1   1   1    36040.84    37617.46    378.55 o 
   2   1   1      236.80      257.12     28.08 o 
   3   1   1    20151.95    22419.44    786.65 o 
   4   1   1    25840.43    29126.83    489.73 o 
   5   1   1     1084.41      994.75    226.97 o 
   6   1   1     1910.21     2104.25    167.83 o 
   7   1   1       45.27      -70.63     70.63 o 
   8   1   1    28194.53    29165.96    720.97 o 
   9   1   1     1356.91     4023.19    556.13 o 
  10   1   1     2362.70     2664.33    319.33 o 
  11   1   1      148.12      389.35    201.87 o 
  12   1   1        1.97      348.06    222.67 o 
  13   1   1      357.70      398.73    262.55 o 
  14   1   1     1498.45     1979.99    344.24 o 
 -14   2   1      315.33      293.14    352.93 o 
 -13   2   1     1929.29     1854.79    333.64 o 
 -12   2   1     4375.34     4529.59    486.02 o 
 -11   2   1     7911.43     7995.38    410.45 o 
 -10   2   1     2170.86     2045.05    258.55 o 
  -9   2   1    24883.58    25658.49    681.45 o 
  -8   2   1    58280.30    59672.76    993.38 o 
  -7   2   1       45.26      163.85     64.39 o 
  -6   2   1      310.02      272.88     48.37 o 
  -5   2   1    20177.88    21722.00    515.52 o 
  -4   2   1    13008.19    13094.62    544.25 o 
  -3   2   1      121.20      108.54    153.29 o 
  -2   2   1      569.70      484.86     74.86 o 
  -1   2   1     2807.87     2692.68     53.00 o 
   0   2   1    22300.82    21109.71    240.12 o 
   1   2   1    20741.56    20455.57    256.57 o 
   2   2   1      441.43      542.33     39.45 o 
   3   2   1     3476.46     3335.39    100.50 o 
   4   2   1      345.43      433.43     69.11 o 
   5   2   1    24179.14    26818.22    470.13 o 
   6   2   1     8531.25     9345.17    331.57 o 
   7   2   1      823.23      920.12    100.03 o 
   8   2   1     3381.24     3363.48    161.38 o 
   9   2   1    54134.92    58525.79   1004.77 o 
  10   2   1     8666.01     9385.97    277.65 o 
  11   2   1     2322.68     2651.39    418.29 o 
  12   2   1     6855.38     6523.96    391.52 o 
  13   2   1     2561.61     2497.74    450.37 o 
  14   2   1     1088.63     1024.52    339.74 o 
 -14   3   1     3102.92     3458.36    546.63 o 
 -13   3   1     2468.30     2958.27    376.70 o 
 -12   3   1      116.07       71.12    239.88 o 
 -11   3   1     2821.86     3174.44    319.39 o 
 -10   3   1     1696.93     2090.17    247.69 o 
  -9   3   1     4934.32     5068.54    558.51 o 
  -8   3   1     1782.97     3398.32    449.18 o 
  -7   3   1     5615.01     5924.19    272.99 o 
  -6   3   1     6953.77     6788.04    267.73 o 
  -5   3   1        5.46      379.47    166.36 o 
  -4   3   1    11938.19    13794.67    360.89 o 
  -3   3   1    43495.17    41113.63    645.73 o 
  -2   3   1     3195.62     3561.34     99.14 o 
  -1   3   1      206.18      272.30     37.76 o 
   0   3   1   126502.45   122675.44   1836.98 o 
   1   3   1    79171.85    74959.22   2772.34 o 
   2   3   1      150.31      106.09     40.82 o 
   3   3   1      188.48      107.56     92.69 o 
   4   3   1    49059.71    49418.08    799.01 o 
   5   3   1    17936.13    19246.03    626.83 o 
   6   3   1      277.90      199.39     79.73 o 
   7   3   1     1504.80     1751.64    119.60 o 
   8   3   1    26790.24    28814.21    546.22 o 
   9   3   1     5169.40     4538.66    200.76 o 
  10   3   1     4298.41     4952.80    216.87 o 
  11   3   1     2318.91     1985.15    171.24 o 
  12   3   1     2846.02     2929.25    309.89 o 
  13   3   1       68.12       58.03    362.44 o 
  14   3   1     3735.71     3917.89    571.58 o 
 -13   4   1     1322.32      816.37    310.90 o 
 -12   4   1     2550.01     3072.42    344.66 o 
 -11   4   1     8076.46     7959.88    414.08 o 
 -10   4   1      580.51      486.48    297.08 o 
  -9   4   1     2261.29     2285.32    255.95 o 
  -8   4   1    27178.05    28042.13    714.28 o 
  -7   4   1     1245.45     1143.11    297.08 o 
  -6   4   1     1851.31     1819.23    169.33 o 
  -5   4   1    14813.87    14186.71    390.27 o 
  -4   4   1     5977.23     5738.27    167.24 o 
  -3   4   1     1384.12     1399.51     57.19 o 
  -2   4   1     5727.22     5845.79    118.98 o 
  -1   4   1    28647.85    27809.20    464.28 o 
   0   4   1     6673.73     6252.09    115.93 o 
   1   4   1      381.92      485.25     90.22 o 
   2   4   1    36631.13    36725.05    735.22 o 
   3   4   1    27380.64    25510.76    392.86 o 
   4   4   1       89.95      551.38    102.20 o 
   5   4   1     5151.45     5534.72    186.43 o 
   6   4   1    16641.00    16900.23    342.80 o 
   7   4   1     5721.75     6011.06    214.98 o 
   8   4   1     1438.37     1735.47    181.37 o 
   9   4   1    32185.68    34171.97    645.74 o 
  10   4   1     6564.70     7329.28    258.44 o 
  11   4   1      201.67       76.16    158.56 o 
  12   4   1     5910.96     5456.61    645.26 o 
  13   4   1     5207.48     5322.98    467.01 o 
  14   4   1     4784.38     4383.56    429.03 o 
 -13   5   1      133.91      645.98    314.90 o 
 -12   5   1       82.78      128.73    240.04 o 
 -11   5   1      547.53       85.48    228.36 o 
 -10   5   1     4085.19     4116.17    313.62 o 
  -9   5   1       18.25      -48.00    191.32 o 
  -8   5   1      333.36      403.27    255.49 o 
  -7   5   1     1286.10     1148.14    171.12 o 
  -6   5   1     9253.52     9304.42    329.84 o 
  -5   5   1     1923.08     2019.13    177.15 o 
  -4   5   1     2484.21     2507.25     84.07 o 
  -3   5   1    15899.33    16203.81    308.70 o 
  -2   5   1    40569.70    40810.22    777.84 o 
  -1   5   1     2258.29     2406.98     96.80 o 
   0   5   1     6545.24     5836.12    142.54 o 
   1   5   1    22371.44    21606.04    315.93 o 
   2   5   1      118.80       90.78     84.37 o 
   3   5   1     7719.06     7870.59    173.81 o 
   4   5   1    28019.69    28073.73    376.85 o 
   5   5   1    17124.21    15899.15    282.82 o 
   6   5   1     6208.81     6291.26    186.21 o 
   7   5   1     1026.23     1135.13    114.08 o 
   8   5   1     7880.50     8542.39    246.25 o 
   9   5   1     5516.60     6093.29    233.30 o 
  10   5   1     2091.76     2465.16    180.17 o 
  11   5   1     1089.16     1302.26    225.16 o 
  12   5   1     4932.26     4958.34    361.30 o 
  13   5   1     1040.80     1033.63    285.56 o 
  14   5   1     1749.96     1970.23    529.99 o 
 -13   6   1       13.54      -94.95    282.80 o 
 -12   6   1      409.95      511.17    286.23 o 
 -11   6   1      888.39     1135.79    400.46 o 
 -10   6   1      894.15      785.59    225.65 o 
  -9   6   1       42.36     -151.75    151.75 o 
  -8   6   1     4476.74     4330.08    363.62 o 
  -7   6   1      510.68      343.42    155.81 o 
  -6   6   1      641.22      513.41    144.41 o 
  -5   6   1     7572.15     7618.93    152.45 o 
  -4   6   1        8.24       -5.36     64.28 o 
  -3   6   1     2013.18     2393.10    111.18 o 
  -2   6   1     2748.25     2713.26    137.60 o 
  -1   6   1      150.94      142.13     65.01 o 
   0   6   1     7831.88     8248.32    194.71 o 
   1   6   1       39.24       42.89     35.82 o 
   2   6   1      740.17      739.74     53.10 o 
   3   6   1    26841.16    24649.49    372.54 o 
   4   6   1       81.85      105.46     53.15 o 
   5   6   1     2486.29     2491.79    104.70 o 
   6   6   1    21068.13    22034.20    377.22 o 
   7   6   1     5527.80     6193.89    229.02 o 
   8   6   1        1.39     -109.95    117.22 o 
   9   6   1    13452.80    13753.64    342.35 o 
  10   6   1     3795.49     3797.47    235.74 o 
  11   6   1      469.98      154.30    148.98 o 
  12   6   1     1449.84     1528.08    200.76 o 
  13   6   1     1693.59     1920.32    472.95 o 
  14   6   1     3091.90     2452.68    534.74 o 
 -13   7   1     1601.52     1139.79    351.12 o 
 -12   7   1     1549.46     1168.13    321.08 o 
 -11   7   1       48.86      341.31    244.96 o 
 -10   7   1      947.50      717.74    235.27 o 
  -9   7   1     1653.01     1639.45    260.24 o 
  -8   7   1       38.15        1.13    163.33 o 
  -7   7   1       50.17       51.08    167.55 o 
  -6   7   1     9323.50     8987.54    360.55 o 
  -5   7   1     1056.80     1149.22     92.14 o 
  -4   7   1      624.32      760.52    202.01 o 
  -3   7   1      809.54      772.80    110.33 o 
  -2   7   1    19756.02    20281.02    557.09 o 
  -1   7   1      443.78      605.15    241.23 o 
   0   7   1     3919.01     4101.98    139.29 o 
   1   7   1    17324.22    16599.13    317.13 o 
   2   7   1      850.33      634.50     47.99 o 
   3   7   1     8081.22     8143.52    139.24 o 
   4   7   1     2788.43     2759.91     93.99 o 
   5   7   1     1797.59     1852.91    124.87 o 
   6   7   1      344.65      327.77     82.12 o 
   7   7   1     2229.98     2495.85    148.54 o 
   8   7   1     1610.50     1530.93    126.94 o 
   9   7   1     4368.44     4556.37    192.11 o 
  10   7   1       20.30      224.70    159.23 o 
  11   7   1      663.12      505.69    161.46 o 
  12   7   1     1522.67     1453.80    242.60 o 
  13   7   1        7.59      102.20    327.98 o 
  14   7   1       15.34       99.82    396.90 o 
 -12   8   1     4310.32     4483.42    417.44 o 
 -11   8   1     1387.90     1315.58    305.22 o 
 -10   8   1      322.31      398.35    233.43 o 
  -9   8   1      480.18      143.20    503.85 o 
  -8   8   1       30.64     -129.06    295.89 o 
  -7   8   1      206.79      -27.98    242.42 o 
  -6   8   1     1242.98     1102.19     99.32 o 
  -5   8   1       83.02      -19.46    145.75 o 
  -4   8   1    13528.49    13390.10    325.50 o 
  -3   8   1     5103.67     4872.66    348.56 o 
  -2   8   1      212.18      225.44    142.92 o 
  -1   8   1     1124.89     1003.09    137.84 o 
   0   8   1      533.28      644.30     89.94 o 
   1   8   1      287.17      188.64     76.53 o 
   2   8   1        0.88      125.99     65.18 o 
   3   8   1     4762.70     4874.40    129.47 o 
   4   8   1     2180.03     2113.37     66.21 o 
   5   8   1      188.06      157.21     62.59 o 
   6   8   1      415.75      655.35    141.33 o 
   7   8   1     5983.23     6346.89    189.63 o 
   8   8   1      122.43       87.12     97.99 o 
   9   8   1     3674.97     3712.54    184.97 o 
  10   8   1      865.81      931.41    161.50 o 
  11   8   1      128.54      335.39    176.73 o 
  12   8   1      885.69      576.26    204.33 o 
  13   8   1       11.40       29.09    350.55 o 
  14   8   1       47.76      216.29    360.06 o 
 -12   9   1    11412.67    11615.75    686.85 o 
 -11   9   1       85.35      -48.28    260.39 o 
 -10   9   1       88.80      503.84    243.28 o 
  -9   9   1     1165.75      899.08    236.79 o 
  -8   9   1      353.04      137.27    369.57 o 
  -7   9   1     1481.87     1840.72    437.30 o 
  -6   9   1     2318.53     2209.58    221.14 o 
  -5   9   1      673.16      528.37    109.18 o 
  -4   9   1      785.13      -87.94    140.22 o 
  -3   9   1    12650.51    11786.63    284.83 o 
  -2   9   1     5039.38     5185.55    286.87 o 
  -1   9   1      880.14      846.85    103.44 o 
   0   9   1       93.43      -32.92     79.47 o 
   1   9   1     2037.81     1827.46    118.88 o 
   2   9   1      909.06      944.70     86.66 o 
   3   9   1      638.47      636.19     52.57 o 
   4   9   1     1783.43     1690.20    361.25 o 
   5   9   1    18735.70    18813.08    374.12 o 
   6   9   1     1799.63     1723.97    133.11 o 
   7   9   1      538.07      520.08     98.47 o 
   8   9   1       56.55       33.92     98.57 o 
   9   9   1      220.87       98.88    134.70 o 
  10   9   1       44.73       47.88    159.57 o 
  11   9   1     1738.17     1611.75    335.08 o 
  12   9   1       89.31     -179.12    179.12 o 
  13   9   1     1446.80     1721.27    374.78 o 
  14   9   1      285.75      472.63    571.58 o 
 -11  10   1     5496.78     5828.71    445.59 o 
 -10  10   1      152.20     -218.92    218.92 o 
  -9  10   1      717.11      557.35    231.73 o 
  -8  10   1     1135.05     1085.94    234.07 o 
  -7  10   1     1658.00     1928.06    244.25 o 
  -6  10   1        1.79     -141.41    141.41 o 
  -5  10   1      211.67      104.65    104.37 o 
  -4  10   1    24646.56    24684.83    493.53 o 
  -3  10   1    18505.02    17972.68    391.98 o 
  -2  10   1       13.54      -13.03     90.68 o 
  -1  10   1     1324.06     1336.67    119.84 o 
   0  10   1     2763.07     2697.46    143.72 o 
   1  10   1      174.22       69.85     77.89 o 
   2  10   1     2058.38     1941.52    113.48 o 
   3  10   1      618.52      440.46     57.26 o 
   4  10   1     5681.85     5610.90    263.27 o 
   5  10   1       45.99      323.22    218.65 o 
   6  10   1     6024.38     5922.48    259.90 o 
   7  10   1      207.46      183.48    143.90 o 
   8  10   1      922.78     1162.48    169.38 o 
   9  10   1      467.08      399.27    154.62 o 
  10  10   1      179.96        2.43    160.09 o 
  11  10   1      526.50      701.35    197.52 o 
  12  10   1      730.56      647.52    209.47 o 
  13  10   1      983.62      882.70    252.73 o 
 -11  11   1     2421.91     3084.84    779.54 o 
 -10  11   1      420.53      225.80    247.34 o 
  -9  11   1     3142.39     3196.41    336.21 o 
  -8  11   1     1435.23     1464.01    261.84 o 
  -7  11   1      893.35     1070.46    291.14 o 
  -6  11   1     3564.12     3299.66    278.00 o 
  -5  11   1      704.95      616.56    133.42 o 
  -4  11   1     4505.65     3381.45    459.88 o 
  -3  11   1    13038.55    12581.17    388.59 o 
  -2  11   1     6050.70     6865.94    238.34 o 
  -1  11   1      694.08      674.43    120.58 o 
   0  11   1       71.72      -93.64    179.59 o 
   1  11   1    11081.12    10438.11    264.49 o 
   2  11   1     6893.12     6806.53    199.90 o 
   3  11   1      662.85      692.70     68.59 o 
   4  11   1     1096.11      690.97    151.88 o 
   5  11   1    26891.01    25429.82    872.22 o 
   6  11   1     7216.58     7117.14    549.00 o 
   7  11   1       32.45      360.41    168.96 o 
   8  11   1      960.47     1237.86    211.75 o 
   9  11   1     3880.21     3591.01    245.13 o 
  10  11   1      662.82      438.05    252.26 o 
  11  11   1     1223.74     1294.14    225.40 o 
  12  11   1      137.48      144.08    250.61 o 
  13  11   1     3597.23     2940.18    312.93 o 
 -10  12   1       11.05      200.42    303.02 o 
  -9  12   1     1295.14     1604.44    316.75 o 
  -8  12   1     1764.89     1740.39    286.08 o 
  -7  12   1     6159.52     6783.75    376.65 o 
  -6  12   1     2052.84     2061.81    248.72 o 
  -5  12   1       30.97     -101.45    101.45 o 
  -4  12   1    13413.23    13361.75    349.23 o 
  -3  12   1    25437.18    26304.40    538.30 o 
  -2  12   1      775.99      793.78    141.76 o 
  -1  12   1     1032.48     1176.74    161.96 o 
   0  12   1    15420.16    15285.90    358.59 o 
   1  12   1     6296.85     6493.73    221.00 o 
   2  12   1     2297.07     2323.83    146.14 o 
   3  12   1     2515.90     2523.53    132.79 o 
   4  12   1     5391.57     5196.03    343.42 o 
   5  12   1     2698.95     2613.70    243.40 o 
   6  12   1     3691.84     4103.58    277.81 o 
   7  12   1        4.75     -144.06    144.06 o 
   8  12   1     1015.71     1036.04    227.48 o 
   9  12   1        1.37     -173.36    173.36 o 
  10  12   1     2348.96     2269.82    293.83 o 
  11  12   1     3845.76     3606.54    292.00 o 
  12  12   1      385.00      148.33    311.13 o 
  13  12   1     1412.78     1143.06    294.09 o 
 -10  13   1      360.99      521.41    315.37 o 
  -9  13   1     4023.68     3596.79    387.36 o 
  -8  13   1     4864.87     4713.20    380.57 o 
  -7  13   1       13.86      300.02    223.97 o 
  -6  13   1     1486.91     1423.82    354.12 o 
  -5  13   1      473.13      264.91    206.52 o 
  -4  13   1      898.27     1131.54    199.49 o 
  -3  13   1     1957.40     2086.72    190.33 o 
  -2  13   1     2618.47     2661.15    188.02 o 
  -1  13   1     2303.07     2525.78    174.20 o 
   0  13   1     1877.04     1887.73    190.30 o 
   1  13   1     2694.25     2897.05    168.80 o 
   2  13   1     9649.24     9587.79    264.82 o 
   3  13   1     2839.20     2619.14    316.09 o 
   4  13   1     1226.79      995.71    261.43 o 
   5  13   1    18129.57    17391.14    535.45 o 
   6  13   1     8424.51     8508.55    379.61 o 
   7  13   1      485.57      353.11    241.23 o 
   8  13   1     1333.54     1489.68    313.72 o 
   9  13   1     5231.84     4665.13    339.65 o 
  10  13   1     3896.84     3568.22    458.69 o 
  11  13   1      432.60      582.12    260.50 o 
  12  13   1      228.13      129.76    276.45 o 
  -9  14   1     1137.48      619.49    309.07 o 
  -8  14   1       96.27      543.78    276.35 o 
  -7  14   1     4172.58     4117.86    362.95 o 
  -6  14   1     4537.24     4774.69    363.60 o 
  -5  14   1      897.52     1141.70    246.00 o 
  -4  14   1     3644.24     3720.07    221.95 o 
  -3  14   1    11924.10    12211.26    352.60 o 
  -2  14   1     3788.98     3443.50    207.34 o 
  -1  14   1      418.99      201.52    135.66 o 
   0  14   1    10991.12    10921.71    318.15 o 
   1  14   1     8664.08     8611.91    278.34 o 
   2  14   1        3.66      161.19    199.64 o 
   3  14   1     1685.91     1441.73    222.13 o 
   4  14   1     1224.36     1439.03    250.53 o 
   5  14   1     3274.01     2761.71    323.22 o 
   6  14   1      199.71       -2.20    177.27 o 
   7  14   1      259.39      120.20    195.25 o 
   8  14   1      331.17      287.84    216.40 o 
   9  14   1      251.44      541.82    528.80 o 
  10  14   1     1492.56     1478.51    290.63 o 
  11  14   1     3853.93     3746.62    384.68 o 
  12  14   1        0.77      339.91    295.57 o 
  -8  15   1     1950.78     2514.81    368.05 o 
  -7  15   1      189.23      304.47    274.07 o 
  -6  15   1      236.12      229.03    243.99 o 
  -5  15   1      171.71      542.48    286.38 o 
  -4  15   1       99.32     -187.66    187.66 o 
  -3  15   1       12.40      376.68    190.74 o 
  -2  15   1      656.06      566.00    160.37 o 
  -1  15   1      604.29      747.03    164.26 o 
   0  15   1     2001.29     1972.25    189.98 o 
   1  15   1      107.21      107.26    175.60 o 
   2  15   1     3917.71     3921.92    310.96 o 
   3  15   1     1993.44     2118.93    265.36 o 
   4  15   1     2038.34     2278.28    305.40 o 
   5  15   1     6556.62     6523.53    376.47 o 
   6  15   1     7394.91     7645.63    392.35 o 
   7  15   1      898.22      747.90    237.48 o 
   8  15   1      565.38      783.97    260.86 o 
   9  15   1     2967.32     3171.68    448.00 o 
  10  15   1     3171.59     3032.78    363.75 o 
  11  15   1        0.43       57.71    281.87 o 
  -7  16   1      116.05     -207.82    257.11 o 
  -6  16   1      402.14      343.96    274.67 o 
  -5  16   1     2460.07     2096.96    312.52 o 
  -4  16   1     1423.01     1919.53    501.47 o 
  -3  16   1     3675.62     3738.87    253.41 o 
  -2  16   1     4025.09     4529.97    266.08 o 
  -1  16   1      496.56      533.82    170.64 o 
   0  16   1     1027.36     1396.17    266.58 o 
   1  16   1     1140.90     1452.79    255.80 o 
   2  16   1      553.43      566.29    295.89 o 
   3  16   1       37.65      354.65    213.87 o 
   4  16   1      120.95      -94.59    202.01 o 
   5  16   1      381.28      615.14    236.27 o 
   6  16   1        9.18        8.99    211.27 o 
   7  16   1      173.31      414.50    233.35 o 
   8  16   1      297.51      318.26    252.39 o 
   9  16   1      652.57      834.80    283.21 o 
  10  16   1      262.18      530.65    298.92 o 
  -6  17   1       38.15      249.51    293.08 o 
  -5  17   1       39.10      -31.79    264.01 o 
  -4  17   1       13.78      -82.63    284.01 o 
  -3  17   1      607.10      684.26    199.33 o 
  -2  17   1       69.64      333.87    239.81 o 
  -1  17   1        1.11      209.14    330.35 o 
   0  17   1        2.91      163.83    215.36 o 
   1  17   1      126.06      -55.18    260.24 o 
   2  17   1      581.73      695.52    236.72 o 
   3  17   1      243.17      113.26    230.67 o 
   4  17   1      618.07      663.22    243.27 o 
   5  17   1     1866.56     1915.79    516.92 o 
   6  17   1     1325.24     1099.93    279.21 o 
   7  17   1     1093.66     1417.45    298.93 o 
   8  17   1      380.79      363.18    265.81 o 
   9  17   1      824.93      945.88    312.08 o 
  10  17   1      684.14      542.50    306.65 o 
  -5  18   1      569.53      -83.08    395.71 o 
  -4  18   1     1153.05     1214.46    499.09 o 
  -3  18   1      176.17        4.75    380.26 o 
  -2  18   1      598.34      682.15    269.99 o 
  -1  18   1      967.44      789.11    260.86 o 
   0  18   1      138.72      328.56    253.11 o 
   1  18   1      191.96       38.64    250.95 o 
   2  18   1      197.66      215.44    266.18 o 
   3  18   1      106.56       94.18    480.08 o 
   4  18   1        5.77     -127.71    476.51 o 
   5  18   1        8.86      107.63    247.28 o 
   6  18   1       24.87      471.16    277.26 o 
   7  18   1      211.45      150.67    275.79 o 
   8  18   1      114.74      256.68    277.29 o 
   9  18   1        6.93      -25.34    310.24 o 
  -4  19   1     1083.41     1316.65    506.22 o 
  -3  19   1       89.96      190.13    413.53 o 
  -2  19   1     1289.44     1196.13    299.77 o 
  -1  19   1      389.73      691.59    287.10 o 
   0  19   1       13.06      -72.36    383.83 o 
   1  19   1      178.46      -33.79    245.05 o 
   2  19   1       25.78       -7.61    255.23 o 
   3  19   1      346.08      351.26    255.44 o 
   4  19   1       77.69      215.12    436.11 o 
   5  19   1      278.16       92.76    266.17 o 
   6  19   1       30.93      273.83    276.95 o 
   7  19   1      744.27      751.32    318.04 o 
  -2  20   1       78.33      249.55    499.09 o 
  -1  20   1      117.12     -269.49    269.49 o 
   0  20   1        0.00     -192.67    484.83 o 
   1  20   1      654.45      581.15    297.02 o 
   2  20   1     1753.95     1933.07    356.32 o 
   3  20   1      217.05      716.23    301.79 o 
   4  20   1       26.17       82.45    284.36 o 
   5  20   1     1237.59     1036.30    417.10 o 
   6  20   1       32.89     -293.94    306.57 o 
  -4 -20   2      243.99       18.74    766.46 o 
  -3 -20   2      110.47      328.74    305.00 o 
  -2 -20   2      299.49      227.07    307.22 o 
  -1 -20   2        3.68      200.08    314.35 o 
   0 -20   2      705.34     1228.46    382.64 o 
   1 -20   2       63.84     -252.01    252.01 o 
  -6 -19   2      532.29      690.73    325.70 o 
  -5 -19   2      736.33      856.63    337.34 o 
  -4 -19   2      129.42     -259.31    259.31 o 
  -3 -19   2       35.16     -182.63    260.92 o 
  -2 -19   2      170.15      -15.49    270.66 o 
  -1 -19   2     3507.60     4467.98    421.00 o 
   0 -19   2     1654.51     1985.76    364.26 o 
   1 -19   2      132.12     -127.74    266.62 o 
   2 -19   2     2336.81     3169.08    520.48 o 
   3 -19   2     1590.85     1739.70    537.12 o 
  -8 -18   2       68.54      587.12    336.67 o 
  -7 -18   2      380.71       82.80    292.27 o 
  -6 -18   2     3853.57     4504.27    617.92 o 
  -5 -18   2     2237.45     2457.65    343.42 o 
  -4 -18   2      358.97       63.27    270.94 o 
  -3 -18   2      124.11     -224.70    242.68 o 
  -2 -18   2     1829.24     2063.14    334.97 o 
  -1 -18   2      281.63      413.06    277.04 o 
   0 -18   2     2301.89     3222.03    366.71 o 
   1 -18   2      487.26      814.19    300.64 o 
   2 -18   2       41.78      437.37    277.49 o 
   3 -18   2      410.90      590.71    284.49 o 
   4 -18   2      242.28      456.31    442.05 o 
   5 -18   2      110.39       -3.45    341.05 o 
  -9 -17   2      918.22     1722.94    354.77 o 
  -8 -17   2     2427.19     2233.45    377.46 o 
  -7 -17   2        2.59      228.72    273.07 o 
  -6 -17   2       33.60       16.98    257.96 o 
  -5 -17   2     1048.98     1091.22    288.69 o 
  -4 -17   2     1068.91     1215.08    296.33 o 
  -3 -17   2       12.53       98.06    233.42 o 
  -2 -17   2      321.87      394.52    256.18 o 
  -1 -17   2     7374.05     7798.20    648.82 o 
   0 -17   2     3685.26     3853.08    446.81 o 
   1 -17   2      121.49       25.02    222.58 o 
   2 -17   2     1054.16     1298.84    284.22 o 
   3 -17   2     4002.40     4625.21    307.66 o 
   4 -17   2     1745.49     2071.98    325.02 o 
   5 -17   2      191.25      346.86    287.59 o 
   6 -17   2      174.71      566.06    490.77 o 
 -10 -16   2      658.04      280.58    306.56 o 
  -9 -16   2     1550.39     1206.47    325.47 o 
  -8 -16   2      567.89      581.45    285.59 o 
  -7 -16   2      366.44      263.71    245.65 o 
  -6 -16   2     5243.21     5798.47    403.74 o 
  -5 -16   2     5821.18     5919.62    389.53 o 
  -4 -16   2      128.44       96.40    218.65 o 
  -3 -16   2      163.75     -193.84    193.84 o 
  -2 -16   2     3766.62     4074.27    349.25 o 
  -1 -16   2     1084.97     1194.74    266.63 o 
   0 -16   2      248.56      273.06    227.12 o 
   1 -16   2      907.38     1217.47    213.03 o 
   2 -16   2      316.42      653.15    193.53 o 
   3 -16   2       14.50      115.40    185.21 o 
   4 -16   2      819.79      909.54    213.97 o 
   5 -16   2      851.82      739.79    280.44 o 
   6 -16   2      945.11     1149.49    308.73 o 
   7 -16   2        4.35       61.42    276.14 o 
 -10 -15   2      111.41      235.79    287.02 o 
  -9 -15   2      481.10      703.56    299.38 o 
  -8 -15   2     1112.73     1144.46    286.43 o 
  -7 -15   2       65.49     -217.57    217.57 o 
  -6 -15   2      439.68      556.38    506.22 o 
  -5 -15   2      963.28      615.67    239.37 o 
  -4 -15   2     3341.73     3884.62    331.75 o 
  -3 -15   2        0.46       95.26    225.78 o 
  -2 -15   2      566.67      786.43    224.27 o 
  -1 -15   2     4869.37     5050.03    341.05 o 
   0 -15   2     3458.25     3469.32    234.62 o 
   1 -15   2        2.89      -93.57    139.05 o 
   2 -15   2      109.44      -22.68    156.99 o 
   3 -15   2     5338.66     5172.53    326.32 o 
   4 -15   2     4024.89     3978.53    261.93 o 
   5 -15   2      136.50      109.98    443.24 o 
   6 -15   2        5.53      -71.43    338.67 o 
   7 -15   2     3946.37     4059.03    372.90 o 
   8 -15   2      519.25      581.19    306.59 o 
 -11 -14   2     1204.90     1018.74    312.81 o 
 -10 -14   2       77.64      292.71    252.93 o 
  -9 -14   2      477.71      323.39    267.82 o 
  -8 -14   2      206.94      100.31    223.14 o 
  -7 -14   2      174.41     -191.86    191.86 o 
  -6 -14   2     2386.57     2099.26    273.54 o 
  -5 -14   2     4479.08     4330.38    327.82 o 
  -4 -14   2      442.43      531.84    207.39 o 
  -3 -14   2      435.56      609.30    255.49 o 
  -2 -14   2      659.06      841.06    240.04 o 
  -1 -14   2      618.51      516.29    230.10 o 
   0 -14   2      469.56      447.98    197.46 o 
   1 -14   2      113.44      139.31    146.90 o 
   2 -14   2     2411.37     2175.67    254.63 o 
   3 -14   2      951.48     1015.85    236.15 o 
   4 -14   2      435.17      643.60    177.47 o 
   5 -14   2     2491.23     2368.67    220.17 o 
   6 -14   2      123.02     -211.59    215.90 o 
   7 -14   2      473.66      670.44    271.69 o 
   8 -14   2     1958.86     1951.84    320.10 o 
   9 -14   2      889.89      973.49    301.06 o 
 -12 -13   2      359.42      797.28    438.49 o 
 -11 -13   2      181.26     -253.91    253.91 o 
 -10 -13   2      154.15      376.26    257.48 o 
  -9 -13   2      549.81      199.24    231.25 o 
  -8 -13   2      334.61      371.90    218.29 o 
  -7 -13   2        3.02      144.23    197.61 o 
  -6 -13   2      205.74      325.70    197.33 o 
  -5 -13   2       13.99      -74.27    293.51 o 
  -4 -13   2     3372.39     3309.20    270.50 o 
  -3 -13   2      494.84      659.24    192.47 o 
  -2 -13   2     2683.06     2581.29    158.24 o 
  -1 -13   2       11.48     -150.92    150.92 o 
   0 -13   2      103.53       -8.56    109.47 o 
   1 -13   2        2.16      -42.30    190.01 o 
   2 -13   2      390.82      346.45    188.09 o 
   3 -13   2     3551.89     3869.53    252.55 o 
   4 -13   2     7229.77     6969.64    273.35 o 
   5 -13   2       85.11      171.04    156.40 o 
   6 -13   2     1714.37     1706.40    257.47 o 
   7 -13   2      201.96       79.43    229.35 o 
   8 -13   2      651.27      496.21    260.86 o 
   9 -13   2     1088.35      635.76    667.83 o 
  10 -13   2        2.22      174.42    270.99 o 
 -12 -12   2      596.28      287.99    232.03 o 
 -11 -12   2     1482.98     1539.90    263.68 o 
 -10 -12   2       92.90     -176.02    176.02 o 
  -9 -12   2      499.00      775.11    244.75 o 
  -8 -12   2      521.55      280.64    276.88 o 
  -7 -12   2      129.96      223.44    363.62 o 
  -6 -12   2      134.24        9.51    163.01 o 
  -5 -12   2      324.13      503.02    325.60 o 
  -4 -12   2       12.85       93.14     95.12 o 
  -3 -12   2     1336.92     1320.91    117.68 o 
  -2 -12   2       24.34       73.23     90.80 o 
  -1 -12   2      309.31      171.07    100.40 o 
   0 -12   2     2873.99     3029.15    168.15 o 
   1 -12   2      194.83      311.39    156.26 o 
   2 -12   2       15.84       52.74    146.10 o 
   3 -12   2     1396.39     1292.41    159.34 o 
   4 -12   2        4.85      137.67    228.16 o 
   5 -12   2     1152.00      993.43    166.08 o 
   6 -12   2      116.68       47.87    357.68 o 
   7 -12   2      980.08     1119.74    259.44 o 
   8 -12   2       12.10     -171.48    210.05 o 
   9 -12   2       26.21      318.47    292.33 o 
  10 -12   2      262.20      599.34    281.03 o 
  11 -12   2      290.69      656.77    356.49 o 
 -12 -11   2      120.86      218.99    236.32 o 
 -11 -11   2       14.10       64.72    202.05 o 
 -10 -11   2     2006.53     2180.18    291.66 o 
  -9 -11   2     3262.49     3020.07    248.06 o 
  -8 -11   2       29.37      -77.77    166.09 o 
  -7 -11   2       19.70      148.84    207.96 o 
  -6 -11   2      642.61      547.46    178.26 o 
  -5 -11   2       85.75      158.23     97.53 o 
  -4 -11   2        8.09       51.15    176.16 o 
  -3 -11   2     1887.96     2118.93    128.02 o 
  -2 -11   2     1041.59     1188.05    207.20 o 
  -1 -11   2      816.80      691.54    104.22 o 
   0 -11   2     2764.61     2607.33    148.63 o 
   1 -11   2      151.79       15.00    154.43 o 
   2 -11   2     1994.54     1896.71    189.88 o 
   3 -11   2      766.11      692.43    134.95 o 
   4 -11   2       10.36       -0.17    111.21 o 
   5 -11   2      308.98       20.76    111.33 o 
   6 -11   2      737.00      703.00    208.83 o 
   7 -11   2       55.09      165.57    179.61 o 
   8 -11   2      154.14      269.10    219.84 o 
   9 -11   2      745.11      734.01    289.95 o 
  10 -11   2      105.18      -87.53    263.81 o 
  11 -11   2       84.37       77.75    271.04 o 
 -13 -10   2     2959.65     3183.88    471.68 o 
 -12 -10   2     4192.80     3607.19    327.58 o 
 -11 -10   2      823.36      740.37    235.57 o 
 -10 -10   2        0.51     -141.41    304.46 o 
  -9 -10   2     1226.01     1474.15    261.58 o 
  -8 -10   2     3075.24     3124.30    219.35 o 
  -7 -10   2        3.23      -95.33     95.33 o 
  -6 -10   2     3615.44     3142.72    164.30 o 
  -5 -10   2    11932.02    11655.00    285.05 o 
  -4 -10   2     4643.19     4858.10    195.44 o 
  -3 -10   2     2121.80     2134.13    122.45 o 
  -2 -10   2      509.37      500.10    131.40 o 
  -1 -10   2     4339.26     4060.12    197.38 o 
   0 -10   2     8181.61     8160.40    228.40 o 
   1 -10   2      141.44      166.22     95.50 o 
   2 -10   2     2580.57     2544.66    150.00 o 
   3 -10   2      726.52      827.64    159.23 o 
   4 -10   2      190.72      258.44    110.43 o 
   5 -10   2       10.84     -102.02    102.02 o 
   6 -10   2      870.21      910.75    142.17 o 
   7 -10   2      243.12      310.12    182.60 o 
   8 -10   2      555.56      494.05    206.19 o 
   9 -10   2      952.36      519.07    235.26 o 
  10 -10   2       12.77      -16.67    229.57 o 
  11 -10   2        1.50      -79.68    235.11 o 
  12 -10   2       36.52       93.04    301.94 o 
 -13  -9   2     4545.43     4409.99    487.14 o 
 -12  -9   2      247.96      174.51    215.82 o 
 -11  -9   2       25.68      -25.33    180.17 o 
 -10  -9   2     3556.58     3739.40    263.57 o 
  -9  -9   2     8002.61     7934.06    265.25 o 
  -8  -9   2      292.50      160.68    118.25 o 
  -7  -9   2       10.31       67.43     98.82 o 
  -6  -9   2     5371.54     5072.92    176.52 o 
  -5  -9   2      160.39      358.26     99.10 o 
  -4  -9   2    11718.67    11056.74    269.04 o 
  -3  -9   2     2162.58     1940.21    154.82 o 
  -2  -9   2        9.67       59.28     89.60 o 
  -1  -9   2      127.05      225.49     79.27 o 
   0  -9   2    10851.57    10302.55    248.80 o 
   1  -9   2     2511.11     2587.07    135.26 o 
   2  -9   2        0.09      159.14     85.73 o 
   3  -9   2    10226.23    10613.15    330.98 o 
   4  -9   2    14180.39    14326.34    340.31 o 
   5  -9   2     4007.04     3785.84    188.15 o 
   6  -9   2     1061.96      897.22    138.26 o 
   7  -9   2       53.13      187.17    164.59 o 
   8  -9   2     2640.48     2921.38    463.44 o 
   9  -9   2     1247.94     1447.85    254.38 o 
  10  -9   2      209.42      139.66    346.99 o 
  11  -9   2     3655.50     3538.27    373.78 o 
  12  -9   2     1095.41     1297.82    333.60 o 
 -13  -8   2     2703.87     2430.97    425.66 o 
 -12  -8   2     5566.59     5256.58    321.07 o 
 -11  -8   2     1216.34     1391.12    224.68 o 
 -10  -8   2        2.49      -93.90    134.27 o 
  -9  -8   2     3212.19     3160.53    231.21 o 
  -8  -8   2    10653.21    10634.52    280.75 o 
  -7  -8   2       12.91     -111.14    111.14 o 
  -6  -8   2      231.18      335.51     94.10 o 
  -5  -8   2    28966.25    26283.15    438.49 o 
  -4  -8   2    18705.46    17819.50    362.20 o 
  -3  -8   2     3619.38     3572.33    137.79 o 
  -2  -8   2        1.40      -59.26     65.58 o 
  -1  -8   2    23666.72    22917.50    426.82 o 
   0  -8   2    20551.25    19126.95    372.50 o 
   1  -8   2       58.99       82.00    111.20 o 
   2  -8   2     2200.15     2428.45    132.53 o 
   3  -8   2    16872.49    15991.17    335.58 o 
   4  -8   2      453.26      267.74    160.58 o 
   5  -8   2     6400.77     6111.61    207.66 o 
   6  -8   2     2579.61     2581.66    159.15 o 
   7  -8   2       44.34      200.26    112.51 o 
   8  -8   2      272.17      376.21    186.33 o 
   9  -8   2     2732.02     2302.03    362.44 o 
  10  -8   2      478.42      748.85    235.75 o 
  11  -8   2      439.36      651.23    258.38 o 
  12  -8   2     2737.69     3326.72    368.49 o 
  13  -8   2     2601.87     2561.01    401.27 o 
 -13  -7   2     7641.50     6823.31    665.46 o 
 -12  -7   2     2039.58     2357.62    458.69 o 
 -11  -7   2       62.27      159.06    160.52 o 
 -10  -7   2     6371.56     6599.07    282.35 o 
  -9  -7   2    12371.76    12604.34    355.09 o 
  -8  -7   2     1784.75     1730.39    399.27 o 
  -7  -7   2     1943.49     1961.86    157.45 o 
  -6  -7   2    15553.31    15034.37    302.89 o 
  -5  -7   2     3254.49     2925.04    130.58 o 
  -4  -7   2    13138.48    13000.58    253.13 o 
  -3  -7   2    10979.01    11063.78    249.63 o 
  -2  -7   2     2568.15     2838.18    115.04 o 
  -1  -7   2       45.10       30.20     57.26 o 
   0  -7   2    10213.17     9624.73    220.92 o 
   1  -7   2    12389.70    11549.15    271.99 o 
   2  -7   2     1893.11     1798.30    110.65 o 
   3  -7   2     7459.58     7405.73    198.52 o 
   4  -7   2    20271.70    19229.92    394.16 o 
   5  -7   2    16822.36    15987.15    457.77 o 
   6  -7   2     1153.22     1316.59    123.41 o 
   7  -7   2     2190.95     2381.68    146.96 o 
   8  -7   2    13677.72    13112.67    446.29 o 
   9  -7   2     5592.89     5588.01    409.97 o 
  10  -7   2       45.80     -173.00    173.00 o 
  11  -7   2     4549.79     4500.30    356.17 o 
  12  -7   2     9596.14     9041.95    809.24 o 
  13  -7   2      638.22      681.14    313.92 o 
 -14  -6   2      946.75     1183.56    539.50 o 
 -13  -6   2      263.18      266.18    406.40 o 
 -12  -6   2     2860.10     2645.89    349.30 o 
 -11  -6   2      234.36      237.90    163.45 o 
 -10  -6   2       57.39      261.22    151.45 o 
  -9  -6   2     4405.12     4325.58    224.96 o 
  -8  -6   2    20897.22    22372.44    478.88 o 
  -7  -6   2     1799.98     1574.91    140.12 o 
  -6  -6   2      912.29     2013.50    179.44 o 
  -5  -6   2    18016.65    18332.62    331.51 o 
  -4  -6   2     4998.01     4693.71    142.27 o 
  -3  -6   2    11548.39    11526.09    387.63 o 
  -2  -6   2      385.29      292.04     63.30 o 
  -1  -6   2    38243.24    36091.26    606.10 o 
   0  -6   2    43167.83    39404.80    811.08 o 
   1  -6   2     1330.62     1386.85     88.04 o 
   2  -6   2      253.41      388.46     73.28 o 
   3  -6   2    36073.37    36016.28   1432.19 o 
   4  -6   2      485.11      400.57    102.82 o 
   5  -6   2     5305.55     5055.03    276.18 o 
   6  -6   2     4093.37     4232.59    164.63 o 
   7  -6   2     2121.53     1889.87    132.49 o 
   8  -6   2      909.83      760.04    431.36 o 
   9  -6   2     5000.68     5501.37    331.52 o 
  10  -6   2     2945.18     3364.34    293.58 o 
  11  -6   2      921.86      899.65    254.30 o 
  12  -6   2     2465.75     2348.68    327.38 o 
  13  -6   2     7321.98     6887.89    468.29 o 
 -14  -5   2      315.28      544.25    437.30 o 
 -13  -5   2     5000.82     4594.40    413.40 o 
 -12  -5   2     2995.01     3377.24    515.73 o 
 -11  -5   2      537.26      374.90    159.73 o 
 -10  -5   2     5960.99     5601.85    251.02 o 
  -9  -5   2    10384.05    11753.92    651.27 o 
  -8  -5   2     4125.95     4152.90    234.93 o 
  -7  -5   2     2493.86     2839.67    160.90 o 
  -6  -5   2     6382.85     6328.54    205.31 o 
  -5  -5   2     2512.35     2394.71    153.27 o 
  -4  -5   2     4833.46     5293.18    149.43 o 
  -3  -5   2    15014.29    15002.96    260.58 o 
  -2  -5   2     8049.38     8551.79    192.13 o 
  -1  -5   2    13838.98    13655.59    265.44 o 
   0  -5   2    14778.26    14803.88    280.65 o 
   1  -5   2    77731.89    79082.80   1243.51 o 
   2  -5   2    12611.32    13368.89    264.34 o 
   3  -5   2      825.37      497.37    120.02 o 
   4  -5   2     5697.64     5288.23    164.03 o 
   5  -5   2    11639.97    11752.11    267.92 o 
   6  -5   2     3283.00     3226.09    152.69 o 
   7  -5   2     2425.80     2480.01    135.10 o 
   8  -5   2    34858.39    34615.52    832.08 o 
   9  -5   2    18448.36    18531.99    561.78 o 
  10  -5   2       46.92     -171.12    171.12 o 
  11  -5   2      190.78       51.30    209.99 o 
  12  -5   2    11347.67    11715.06    526.51 o 
  13  -5   2     2142.75     2212.93    350.03 o 
  14  -5   2      297.92      669.66    325.10 o 
 -14  -4   2      313.34      395.01    332.29 o 
 -13  -4   2       94.86      -65.06    332.73 o 
 -12  -4   2      451.18      181.91    239.49 o 
 -11  -4   2       13.74      -73.92    200.32 o 
 -10  -4   2      905.46      905.56    157.86 o 
  -9  -4   2     1937.69     2218.56    174.18 o 
  -8  -4   2    15066.33    15109.43    356.70 o 
  -7  -4   2     3766.06     4119.22    273.49 o 
  -6  -4   2     2851.01     2639.34    145.97 o 
  -5  -4   2     2508.40     2831.65    138.29 o 
  -4  -4   2     5586.44     5066.03    160.87 o 
  -3  -4   2     5134.68     5661.32    139.18 o 
  -2  -4   2      241.65      220.66     53.40 o 
  -1  -4   2    54822.62    51050.11    890.13 o 
   0  -4   2    97191.92    97390.50   2057.73 o 
   1  -4   2     9270.33     9157.59    291.95 o 
   2  -4   2     5378.00     5713.10    142.66 o 
   3  -4   2    29707.29    31338.56    530.76 o 
   4  -4   2     1554.97     1573.99    111.87 o 
   5  -4   2      555.83      659.45    173.49 o 
   6  -4   2     3917.72     3915.32    147.73 o 
   7  -4   2     3251.54     3261.08    144.29 o 
   8  -4   2     8126.75     8747.76    244.34 o 
   9  -4   2     4170.77     4529.38    794.98 o 
  10  -4   2    10830.11    11783.72   1171.68 o 
  11  -4   2      108.09      228.31    214.93 o 
  12  -4   2      185.01      355.48    258.15 o 
  13  -4   2     5957.13     5257.32    418.38 o 
  14  -4   2     3119.62     2950.20    403.96 o 
 -14  -3   2      299.46     -164.05    298.23 o 
 -13  -3   2       10.11      285.76    284.40 o 
 -12  -3   2      285.10      227.00    243.96 o 
 -11  -3   2      112.03      248.14    219.07 o 
 -10  -3   2     2546.29     2348.82    182.82 o 
  -9  -3   2     2256.21     2429.07    170.87 o 
  -8  -3   2      440.42      489.89    117.57 o 
  -7  -3   2     2153.89     2137.67    137.81 o 
  -6  -3   2      626.74      645.74     93.93 o 
  -5  -3   2     2187.47     2408.01    124.23 o 
  -4  -3   2     1037.61     1127.75     91.05 o 
  -3  -3   2      327.48      408.36     67.43 o 
  -2  -3   2       32.33       47.53    118.83 o 
  -1  -3   2     5894.35     5658.30    132.10 o 
   0  -3   2       14.13      -44.59     44.59 o 
   1  -3   2    45302.20    44355.70   1474.81 o 
   2  -3   2      837.62      776.74     63.39 o 
   3  -3   2     5359.23     5996.87    144.49 o 
   4  -3   2    19673.26    19600.22    426.22 o 
   5  -3   2     8056.22     9009.58    229.62 o 
   6  -3   2      546.33      618.14     88.77 o 
   7  -3   2      463.28      497.55     98.13 o 
   8  -3   2    12853.84    12862.61    300.80 o 
   9  -3   2    20011.60    20536.36    586.70 o 
  10  -3   2      159.08     -126.33    406.40 o 
  11  -3   2       46.41      -89.10    256.68 o 
  12  -3   2     4004.82     4501.05    362.70 o 
  13  -3   2     1976.48     2083.79    340.95 o 
  14  -3   2      377.44     -458.69    458.69 o 
 -14  -2   2      144.03      304.02    315.20 o 
 -13  -2   2        3.09     -151.60    247.02 o 
 -12  -2   2      134.91      218.70    236.08 o 
 -11  -2   2      208.27      305.34    214.69 o 
 -10  -2   2      656.68      705.76    202.82 o 
  -9  -2   2      126.29       46.91    109.90 o 
  -8  -2   2      374.83      641.67    115.96 o 
  -7  -2   2       20.27       87.03     81.25 o 
  -6  -2   2     2132.01     2444.83    129.06 o 
  -5  -2   2      109.45       67.76     68.85 o 
  -4  -2   2     2677.88     3217.45    118.98 o 
  -3  -2   2    11217.17    12430.87    243.51 o 
  -2  -2   2     9685.36    10233.89    265.50 o 
  -1  -2   2      285.99      224.16     33.88 o 
   0  -2   2    65121.48    59588.88    865.14 o 
   1  -2   2     4703.71     4814.58     90.90 o 
   2  -2   2     1200.09     1168.13     63.02 o 
   3  -2   2     4161.64     4706.02    120.98 o 
   4  -2   2    13212.91    14372.68    398.09 o 
   5  -2   2      375.86      342.99     73.81 o 
   6  -2   2      899.84     1027.83     97.62 o 
   7  -2   2       14.99        9.68    118.16 o 
   8  -2   2     3528.50     3581.67    215.65 o 
   9  -2   2     1402.97     1281.42    291.39 o 
  10  -2   2     8910.51     9341.01    387.51 o 
  11  -2   2       75.64      315.35    199.97 o 
  12  -2   2      146.59       40.54    316.09 o 
  13  -2   2     1080.72      724.41    257.96 o 
  14  -2   2     1171.70      850.66    377.88 o 
 -14  -1   2      153.03      -61.70    301.57 o 
 -13  -1   2      726.22      559.57    290.26 o 
 -12  -1   2      680.84      721.54    298.27 o 
 -11  -1   2     1343.63     1453.16    264.54 o 
 -10  -1   2      944.68     1309.60    225.17 o 
  -9  -1   2     3037.01     3440.66    190.85 o 
  -8  -1   2     1096.74     1339.83    195.36 o 
  -7  -1   2       13.52       43.94     78.80 o 
  -6  -1   2        7.65      -54.38     65.05 o 
  -5  -1   2      618.32      906.24     87.65 o 
  -4  -1   2       14.55       48.02     57.02 o 
  -3  -1   2      137.48      124.50     65.88 o 
  -2  -1   2    36747.18    36315.93    586.04 o 
  -1  -1   2      129.05      141.15     28.92 o 
   0  -1   2      798.49      663.65     26.13 o 
   1  -1   2     9494.78    10072.94    136.96 o 
   2  -1   2    13358.54    13939.66    218.65 o 
   3  -1   2    14788.13    15462.12    288.99 o 
   4  -1   2     2476.80     2973.62    154.97 o 
   5  -1   2      131.05       79.56     58.71 o 
   6  -1   2       76.66       93.64     69.13 o 
   7  -1   2      172.04      179.01     76.32 o 
   8  -1   2      107.66      -45.26    217.46 o 
   9  -1   2     4685.07     4779.28    275.36 o 
  10  -1   2        7.27     -151.91    151.91 o 
  11  -1   2      224.39       94.01    186.45 o 
  12  -1   2      966.39     1056.78    253.71 o 
  13  -1   2     1090.96      775.84    264.93 o 
  14  -1   2        0.13     -245.68    245.68 o 
 -14   0   2      998.84      851.51    346.83 o 
 -13   0   2      407.73      333.48    290.66 o 
 -12   0   2       81.15      342.17    240.30 o 
 -11   0   2        3.19      100.55    306.59 o 
 -10   0   2      173.43      110.30    181.70 o 
  -9   0   2       24.44     -114.08    202.01 o 
  -8   0   2    10321.63    10251.33    261.48 o 
  -7   0   2    10663.55    10558.91    250.95 o 
  -6   0   2      116.17      140.12     67.27 o 
  -5   0   2     1040.20      851.40     76.88 o 
  -4   0   2     4753.80     5784.33    220.62 o 
  -3   0   2    13817.64    15038.37    239.44 o 
  -2   0   2       38.66       24.85     33.60 o 
  -1   0   2      478.27      529.95     28.10 o 
   0   0   2      405.95      508.52     19.26 o 
   1   0   2       45.50       18.73     17.41 o 
   2   0   2      470.50      526.47     32.70 o 
   3   0   2      111.38        7.01     47.59 o 
   4   0   2      640.14      566.52     66.82 o 
   5   0   2       81.09      122.12     81.57 o 
   6   0   2      137.35       73.55     68.58 o 
   7   0   2      962.44      966.27     98.53 o 
   8   0   2     4076.63     4228.82    638.13 o 
   9   0   2     2150.16     2917.21    314.01 o 
  10   0   2     1008.35     1043.71    134.46 o 
  11   0   2      708.60      487.04    390.96 o 
  12   0   2      301.33      442.96    222.10 o 
  13   0   2      169.21      332.18    257.92 o 
  14   0   2        0.96      -55.24    260.88 o 
 -14   1   2      194.17     -133.15    364.81 o 
 -13   1   2     1768.18     1425.19    323.83 o 
 -12   1   2     1999.10     2404.40    327.89 o 
 -11   1   2     5270.05     5499.40    353.86 o 
 -10   1   2      541.38      663.00    208.06 o 
  -9   1   2    10892.27    11372.18    418.73 o 
  -8   1   2    28746.16    30685.94    565.37 o 
  -7   1   2      230.86       96.96    132.88 o 
  -6   1   2       33.12      -26.92     60.68 o 
  -5   1   2     1530.82     1198.72     59.67 o 
  -4   1   2    19435.66    20382.30    305.60 o 
  -3   1   2      237.86      263.75     35.15 o 
  -2   1   2       32.36       26.81     28.71 o 
  -1   1   2    27031.72    24848.43    359.03 o 
   0   1   2      124.19      114.11     19.02 o 
   1   1   2     4212.90     4771.53     77.06 o 
   2   1   2    34810.00    39276.93    665.49 o 
   3   1   2     1013.52      939.44     57.91 o 
   4   1   2     2101.48     2115.34     92.65 o 
   5   1   2    10711.18    11897.01    247.96 o 
   6   1   2        3.64       13.10     63.87 o 
   7   1   2       39.76       96.61     71.92 o 
   8   1   2     2950.39     3345.17    209.21 o 
   9   1   2     2505.42     2449.26    275.69 o 
  10   1   2     2067.48     1933.05    159.97 o 
  11   1   2      162.02      165.47    184.42 o 
  12   1   2       18.43       21.91    210.50 o 
  13   1   2      626.01      717.32    283.06 o 
  14   1   2      184.53      325.50    285.45 o 
  15   1   2       61.34      -99.15    626.24 o 
 -14   2   2     4115.16     4050.46    458.49 o 
 -13   2   2     3583.90     3958.43    524.05 o 
 -12   2   2        0.71       18.89    349.37 o 
 -11   2   2     1520.57     1332.92    255.37 o 
 -10   2   2       17.16       -9.44    179.61 o 
  -9   2   2     5266.62     4974.65    285.59 o 
  -8   2   2     6259.74     7489.16    336.77 o 
  -7   2   2    22663.21    24580.08    618.37 o 
  -6   2   2       47.45      245.12    114.01 o 
  -5   2   2       35.72      110.83    207.96 o 
  -4   2   2    29807.42    29725.76    793.80 o 
  -3   2   2    21818.38    21844.46    486.15 o 
  -2   2   2     1642.10     1796.69     64.50 o 
  -1   2   2     4233.48     3945.98     81.99 o 
   0   2   2    25415.98    23221.83    274.89 o 
   1   2   2    20837.47    21508.04    323.65 o 
   2   2   2     6335.84     6478.93    218.45 o 
   3   2   2      111.68      117.99     54.60 o 
   4   2   2    28216.88    31072.56    764.19 o 
   5   2   2    17752.92    18280.67    342.93 o 
   6   2   2      722.99      570.97     79.51 o 
   7   2   2      365.39      570.28    148.98 o 
   8   2   2    15910.41    17570.05    417.99 o 
   9   2   2     2045.23     2444.65    223.21 o 
  10   2   2     1365.13     1208.30    140.71 o 
  11   2   2     1685.94     1708.44    244.17 o 
  12   2   2      522.89      474.01    399.27 o 
  13   2   2      153.15      151.71    244.41 o 
  14   2   2     3644.06     3592.25    387.39 o 
  15   2   2        6.60      331.16    475.33 o 
 -13   3   2     2739.90     2642.56    372.90 o 
 -12   3   2     5863.06     5520.90    408.37 o 
 -11   3   2     6012.89     6616.11    397.12 o 
 -10   3   2      625.74      448.25    307.77 o 
  -9   3   2     5765.38     6090.46    322.06 o 
  -8   3   2    37772.11    38106.46    906.82 o 
  -7   3   2     9049.24     9064.51    341.29 o 
  -6   3   2      396.97      220.26    140.22 o 
  -5   3   2    20632.02    21624.84    525.96 o 
  -4   3   2    46019.34    46521.61    964.89 o 
  -3   3   2      602.38      651.14    158.05 o 
  -2   3   2    25094.95    24792.82    353.20 o 
  -1   3   2    28318.84    28408.84    399.32 o 
   0   3   2    38417.83    38206.84    700.83 o 
   1   3   2    17900.81    17936.91    257.59 o 
   2   3   2    39753.45    39367.55    680.33 o 
   3   3   2    27716.30    28082.02    635.04 o 
   4   3   2      897.77     1500.50    107.35 o 
   5   3   2    35178.42    38173.90    642.86 o 
   6   3   2    28701.10    29670.95    541.44 o 
   7   3   2      801.65      934.77    202.40 o 
   8   3   2     2634.53     2772.02    206.50 o 
   9   3   2    25643.48    26875.88    535.22 o 
  10   3   2     3623.60     3944.14    197.51 o 
  11   3   2     1717.41     1659.98    217.61 o 
  12   3   2      168.44      300.24    215.12 o 
  13   3   2     7368.93     8027.68    457.02 o 
  14   3   2     1759.25     2033.22    355.29 o 
  15   3   2       51.27      661.72    658.33 o 
 -13   4   2     7175.49     7075.55   1191.88 o 
 -12   4   2      589.47      655.94    272.23 o 
 -11   4   2     1756.75     2026.30    290.33 o 
 -10   4   2     1026.27     1010.36    230.53 o 
  -9   4   2     5945.44     6233.64    340.23 o 
  -8   4   2      106.78      313.93    166.82 o 
  -7   4   2    14927.88    15308.87    460.48 o 
  -6   4   2      865.27      982.07    256.68 o 
  -5   4   2     3886.56     4242.54    207.39 o 
  -4   4   2    13787.04    13101.75    359.98 o 
  -3   4   2    40257.97    37967.39    531.95 o 
  -2   4   2    25934.32    24948.76    362.63 o 
  -1   4   2       22.21      -42.04     42.04 o 
   0   4   2    61809.12    60053.57    818.09 o 
   1   4   2   152192.42   141493.19   1875.06 o 
   2   4   2      213.26       32.52     63.79 o 
   3   4   2    11422.54    10886.56    320.05 o 
   4   4   2    36974.25    34532.11    505.49 o 
   5   4   2    37215.76    38016.25    952.95 o 
   6   4   2      570.49      747.12     96.12 o 
   7   4   2     1857.27     2149.50    168.37 o 
   8   4   2    18422.39    20044.04    412.44 o 
   9   4   2     8678.11    10103.62    285.86 o 
  10   4   2     1858.08     2485.01    184.31 o 
  11   4   2     2211.22     2111.29    185.17 o 
  12   4   2     2935.70     3090.81    496.72 o 
  13   4   2       26.27      376.82    545.44 o 
  14   4   2     6257.74     5979.59    569.20 o 
  15   4   2     2822.73     2519.23    570.39 o 
 -13   5   2      985.09     1206.85    333.33 o 
 -12   5   2     3239.56     3238.53    359.63 o 
 -11   5   2     5564.32     5601.73    388.26 o 
 -10   5   2      155.80     -205.30    320.85 o 
  -9   5   2     1290.46     1535.55    342.24 o 
  -8   5   2    22559.32    23276.04    745.07 o 
  -7   5   2    10035.74     9425.10    357.49 o 
  -6   5   2        0.67      103.38    122.70 o 
  -5   5   2    35528.79    35664.85    802.66 o 
  -4   5   2    66984.20    63315.07    869.42 o 
  -3   5   2     7495.07     7386.21    141.70 o 
  -2   5   2     8815.82     8139.05    183.95 o 
  -1   5   2     1359.05     1441.97     82.00 o 
   0   5   2    15891.21    14269.94    265.28 o 
   1   5   2        3.44      -18.20     46.31 o 
   2   5   2     7249.78     6900.81    299.46 o 
   3   5   2     8506.14     9102.15    294.70 o 
   4   5   2     4861.49     5064.57    141.89 o 
   5   5   2    30856.58    31669.22    674.41 o 
   6   5   2    56451.38    58994.77   1216.84 o 
   7   5   2     3601.06     3784.38    176.83 o 
   8   5   2      457.28      506.45    108.80 o 
   9   5   2    14547.94    16177.27    379.03 o 
  10   5   2    13367.42    14060.16    360.22 o 
  11   5   2      355.21      233.44    185.54 o 
  12   5   2      132.51      350.88    160.20 o 
  13   5   2    10281.10    10411.27    499.19 o 
  14   5   2     8248.42     7838.13    705.86 o 
 -13   6   2     2681.37     2654.12    395.90 o 
 -12   6   2      591.77      789.81    302.75 o 
 -11   6   2       91.26      253.94    241.05 o 
 -10   6   2     1472.85     1800.91    508.60 o 
  -9   6   2     2156.81     2171.21    261.23 o 
  -8   6   2     1612.38     1813.39    225.65 o 
  -7   6   2     8447.11     9484.43    363.48 o 
  -6   6   2       37.96      140.01    135.28 o 
  -5   6   2     7547.31     7592.67    288.82 o 
  -4   6   2     2374.55     2573.43     86.58 o 
  -3   6   2    24961.44    23678.85    436.83 o 
  -2   6   2    17743.60    16682.76    446.74 o 
  -1   6   2      161.90      158.98     80.73 o 
   0   6   2    13255.57    13205.80    260.33 o 
   1   6   2    34165.93    32295.24    770.91 o 
   2   6   2     9118.09     8493.31    139.20 o 
   3   6   2     2419.81     2447.68    143.32 o 
   4   6   2    22000.84    20090.29    277.46 o 
   5   6   2    38742.08    37227.54    556.61 o 
   6   6   2     2967.09     2742.22    191.53 o 
   7   6   2      844.57      798.10     99.17 o 
   8   6   2    18316.73    20017.42    420.81 o 
   9   6   2     9442.40     9602.49    279.04 o 
  10   6   2      489.23      508.57    140.75 o 
  11   6   2     1960.87     2142.56    190.09 o 
  12   6   2     2413.72     2708.20    238.81 o 
  13   6   2       72.50     -109.33    361.25 o 
  14   6   2     3713.35     3973.73    587.03 o 
 -12   7   2      174.32     -150.83    287.57 o 
 -11   7   2      967.94      877.85    280.51 o 
 -10   7   2      882.60      804.13    246.76 o 
  -9   7   2       42.16      -64.01    237.66 o 
  -8   7   2    10242.22    10272.54    411.21 o 
  -7   7   2     8688.72     8414.15    353.08 o 
  -6   7   2       27.03       90.81    236.47 o 
  -5   7   2     9859.15    10033.69    189.44 o 
  -4   7   2     5689.23     5777.76    168.67 o 
  -3   7   2     2638.16     2550.21    120.29 o 
  -2   7   2     1637.72     1316.30    102.04 o 
  -1   7   2      420.72      501.49     79.86 o 
   0   7   2    19600.85    19193.75    359.12 o 
   1   7   2     3510.38     3692.67    122.61 o 
   2   7   2     8654.40     8958.30    188.33 o 
   3   7   2     1747.71     2021.64    172.31 o 
   4   7   2     2040.71     2201.59    155.61 o 
   5   7   2       92.05       14.09     41.26 o 
   6   7   2    19742.68    19723.56    345.46 o 
   7   7   2     4685.57     5160.61    166.73 o 
   8   7   2       66.77      -16.53    101.85 o 
   9   7   2     6675.18     6828.36    222.46 o 
  10   7   2    10985.68    11394.07    392.34 o 
  11   7   2       97.70       -2.38    230.53 o 
  12   7   2       67.64      -61.59    189.44 o 
  13   7   2     6431.46     6362.25    596.53 o 
 -12   8   2      999.33      892.21    327.15 o 
 -11   8   2      683.74       83.55    294.70 o 
 -10   8   2      209.10       45.20    215.54 o 
  -9   8   2        7.98      187.75    275.69 o 
  -8   8   2     3332.54     3131.84    271.54 o 
  -7   8   2     1957.52     1948.73    230.96 o 
  -6   8   2       30.68     -130.69    136.89 o 
  -5   8   2      112.24      241.11     82.25 o 
  -4   8   2      788.31      585.50     94.12 o 
  -3   8   2      482.42      685.90     99.49 o 
  -2   8   2     1712.72     1401.96    109.05 o 
  -1   8   2        2.70        8.47     88.75 o 
   0   8   2     1219.84     1055.74     92.25 o 
   1   8   2    26699.37    24437.21    666.77 o 
   2   8   2     5045.78     5326.22    112.76 o 
   3   8   2       20.97       52.49     95.31 o 
   4   8   2     5725.67     5483.34    229.42 o 
   5   8   2     3301.94     2960.76     66.85 o 
   6   8   2     6725.88     6555.60    171.34 o 
   7   8   2      749.10      822.13    106.42 o 
   8   8   2     5992.90     6070.57    197.85 o 
   9   8   2     6372.19     6264.67    216.15 o 
  10   8   2       28.60     -109.41    118.94 o 
  11   8   2       96.16      149.66    155.39 o 
  12   8   2      159.53      311.77    307.43 o 
  13   8   2       14.45      346.62    302.27 o 
  14   8   2     1227.99     1025.51    414.72 o 
 -12   9   2      396.54     -102.17    318.47 o 
 -11   9   2     1745.66     1107.51    487.21 o 
 -10   9   2      721.71      993.35    281.20 o 
  -9   9   2      110.30       22.42    369.57 o 
  -8   9   2      584.70      294.88    251.92 o 
  -7   9   2     2088.58     2012.18    239.44 o 
  -6   9   2        0.36       -6.36    150.80 o 
  -5   9   2     1845.59     1807.60    125.90 o 
  -4   9   2     2157.00     2198.13    176.96 o 
  -3   9   2     2357.89     2291.17    136.15 o 
  -2   9   2     2226.14     2314.07    137.87 o 
  -1   9   2     2151.03     2457.04    129.35 o 
   0   9   2     1215.61     1336.27    157.27 o 
   1   9   2     1894.24     1851.81    109.42 o 
   2   9   2       57.52      160.24     76.74 o 
   3   9   2     1166.16     1493.70    159.23 o 
   4   9   2      886.33      876.65    139.45 o 
   5   9   2      108.43     -139.67    245.98 o 
   6   9   2       17.56       43.50     89.67 o 
   7   9   2      545.95      354.70     92.96 o 
   8   9   2     1498.46     1432.54    126.58 o 
   9   9   2     1025.12      840.85    157.92 o 
  10   9   2     3040.60     3128.84    223.83 o 
  11   9   2       77.53      109.31    169.60 o 
  12   9   2      263.87      227.22    192.61 o 
  13   9   2      914.34      940.56    240.38 o 
  14   9   2     1361.06     1547.21    401.64 o 
 -11  10   2       22.72      -45.47    778.35 o 
 -10  10   2       68.02      523.10    258.05 o 
  -9  10   2     1248.62     1236.95    463.44 o 
  -8  10   2        1.06      147.46    257.86 o 
  -7  10   2       59.61      256.58    179.61 o 
  -6  10   2      277.07      384.76    174.89 o 
  -5  10   2        0.64      136.05    112.13 o 
  -4  10   2     3011.75     2086.10    224.59 o 
  -3  10   2     2110.12     1396.25    144.33 o 
  -2  10   2     1297.87     1306.13    125.36 o 
  -1  10   2      546.57      377.99     96.09 o 
   0  10   2      422.68      263.69     94.40 o 
   1  10   2     1552.91     1598.25    112.14 o 
   2  10   2      520.59      520.66    115.44 o 
   3  10   2      533.66      564.28    204.39 o 
   4  10   2      601.91      533.37    145.83 o 
   5  10   2     1043.65      786.03    159.69 o 
   6  10   2        5.93       21.06    127.17 o 
   7  10   2      319.69      407.71    157.60 o 
   8  10   2       88.03      532.52    255.49 o 
   9  10   2     3680.88     3865.48    243.39 o 
  10  10   2      139.14      328.37    169.96 o 
  11  10   2      324.72      342.26    256.01 o 
  12  10   2        5.01      435.67    257.86 o 
  13  10   2      897.97      818.12    253.27 o 
  14  10   2      365.13      799.45    644.07 o 
 -11  11   2     5191.47     5704.10    880.54 o 
 -10  11   2      527.39      667.79    381.45 o 
  -9  11   2        1.62      -44.36    216.90 o 
  -8  11   2     1156.98      641.86    241.72 o 
  -7  11   2     3376.90     3150.20    293.86 o 
  -6  11   2     1227.30      916.37    211.75 o 
  -5  11   2      243.81      171.20    122.14 o 
  -4  11   2     3853.46     3968.09    194.65 o 
  -3  11   2    13492.83    12468.59    480.81 o 
  -2  11   2       40.32       98.12    224.79 o 
  -1  11   2      141.76       52.25     96.91 o 
   0  11   2     3811.51     4119.94    173.18 o 
   1  11   2      137.28     -112.18    182.51 o 
   2  11   2      443.65      287.28    147.82 o 
   3  11   2     1763.52     1885.93     75.47 o 
   4  11   2     1157.73     1055.71    172.20 o 
   5  11   2     2781.75     2591.93    214.43 o 
   6  11   2     2103.61     2220.21    221.87 o 
   7  11   2      241.92      150.12    148.72 o 
   8  11   2      148.20      249.50    192.51 o 
   9  11   2      227.59      -65.90    134.60 o 
  10  11   2      425.71      490.97    187.45 o 
  11  11   2     1578.36     1611.50    299.10 o 
  12  11   2      294.75      645.38    227.58 o 
  13  11   2       78.86     -104.70    220.42 o 
 -10  12   2      324.94      731.58    306.69 o 
  -9  12   2     3549.35     3712.40    537.12 o 
  -8  12   2     2595.08     2680.94    329.89 o 
  -7  12   2      253.69       -1.19    196.62 o 
  -6  12   2     2456.81     2356.32    269.41 o 
  -5  12   2     1013.73      858.76    202.60 o 
  -4  12   2     4310.73     4071.93    223.69 o 
  -2  12   2     3748.68     3618.32    223.21 o 
  -1  12   2     4716.71     4685.06    197.61 o 
   0  12   2      396.81      323.34    155.67 o 
   1  12   2     3094.25     3157.53    159.75 o 
   2  12   2    13041.98    13220.38    305.12 o 
   3  12   2      119.33      218.35     75.35 o 
   4  12   2      471.83      408.96    166.15 o 
   5  12   2     5466.67     5222.72    283.21 o 
   6  12   2     2357.33     2608.53    480.08 o 
   7  12   2      206.02      175.04    172.82 o 
   8  12   2       30.98     -156.29    156.29 o 
   9  12   2      792.28     1323.78    382.64 o 
  10  12   2      208.90      126.79    215.21 o 
  11  12   2       39.12       93.01    188.07 o 
  12  12   2       51.76       12.18    208.21 o 
  13  12   2     2222.45     2015.81    284.78 o 
 -10  13   2        2.29      134.27    300.80 o 
  -9  13   2      765.22      715.35    385.01 o 
  -8  13   2     1549.75     1335.83    301.65 o 
  -7  13   2     7641.30     7716.49    830.63 o 
  -6  13   2     7865.75     7417.68    554.94 o 
  -5  13   2      357.53      281.55    196.81 o 
  -4  13   2     2042.06     1803.76    171.05 o 
  -3  13   2    13885.16    13563.18    354.79 o 
  -2  13   2      599.97      577.42    141.32 o 
  -1  13   2      955.46      915.41    145.71 o 
   0  13   2     8730.14     9088.00    275.46 o 
   1  13   2     6742.46     6898.89    231.04 o 
   2  13   2      578.43      400.51    107.42 o 
   3  13   2     6587.19     6232.48    415.91 o 
   4  13   2      196.73       43.99    153.21 o 
   5  13   2     4202.83     4412.88    285.20 o 
   6  13   2     1531.09     1350.32    219.67 o 
   7  13   2      561.81      193.83    199.10 o 
   8  13   2      528.34      551.57    212.16 o 
   9  13   2      163.15      -27.19    191.47 o 
  10  13   2     2392.58     2518.28    462.26 o 
  11  13   2     4979.14     4776.92    373.46 o 
  12  13   2        3.24      183.90    265.04 o 
  -9  14   2     1953.34     2039.81    364.57 o 
  -8  14   2     3791.35     3687.74    378.49 o 
  -7  14   2     1147.37     1249.04    553.76 o 
  -6  14   2      933.80     1110.73    262.24 o 
  -5  14   2      272.79      291.88    218.29 o 
  -4  14   2     3586.45     3621.25    228.32 o 
  -3  14   2      436.96      459.77    475.29 o 
  -2  14   2     6595.20     6670.55    261.64 o 
  -1  14   2     1131.85     1135.10    160.84 o 
   0  14   2      520.49      240.29    144.47 o 
   1  14   2     2579.12     2428.89    182.63 o 
   2  14   2    13413.19    13499.03    457.46 o 
   3  14   2     4190.61     4278.43    289.07 o 
   4  14   2       98.41       40.72    163.24 o 
   5  14   2    10355.85    10341.82    414.81 o 
   6  14   2     7571.71     7444.79    366.79 o 
   7  14   2      199.09      176.50    208.78 o 
   8  14   2       46.71      158.69    201.33 o 
   9  14   2     4070.07     4218.24    347.19 o 
  10  14   2     4250.53     4200.91    469.39 o 
  11  14   2      669.71      495.76    284.92 o 
  12  14   2      211.05      151.93    266.42 o 
  -8  15   2      491.65      249.45    300.36 o 
  -7  15   2     2700.03     3365.70    388.26 o 
  -6  15   2     3921.02     3944.79    365.28 o 
  -5  15   2      139.73     -166.25    267.37 o 
  -4  15   2     2976.23     2604.34    296.32 o 
  -3  15   2    16288.69    16704.88    430.91 o 
  -2  15   2     5366.08     5495.31    328.14 o 
  -1  15   2       93.08     -154.02    154.02 o 
   0  15   2     5072.04     5615.99    246.22 o 
   1  15   2     6350.80     6403.04    421.85 o 
   2  15   2     2880.17     3196.25    434.92 o 
   3  15   2     1987.96     2210.25    257.75 o 
   4  15   2      186.77      -17.82    174.07 o 
   5  15   2     3955.14     4351.67    383.83 o 
   6  15   2     1854.88     1909.15    269.99 o 
   7  15   2     2075.79     2103.84    299.80 o 
   8  15   2      892.17      601.01    244.79 o 
   9  15   2      175.27      176.10    313.72 o 
  10  15   2      496.46      472.68    268.11 o 
  11  15   2     5129.14     5535.22    438.95 o 
  -7  16   2      666.90      931.41    312.09 o 
  -6  16   2        5.80     -243.99    243.99 o 
  -5  16   2        0.08      188.00    264.20 o 
  -4  16   2     2699.14     2844.25    754.58 o 
  -3  16   2       21.66       -1.27    161.84 o 
  -2  16   2     2921.07     2831.58    232.43 o 
  -1  16   2      592.25      111.98    270.94 o 
   0  16   2      336.87      298.65    379.07 o 
   1  16   2      349.88      154.27    200.84 o 
   2  16   2     2958.45     3048.86    289.51 o 
   3  16   2     1794.91     1693.73    251.66 o 
   4  16   2       97.65     -152.26    196.95 o 
   5  16   2     5207.83     5308.18    589.41 o 
   6  16   2    11331.90    11408.25    552.57 o 
   7  16   2      352.51      411.32    245.51 o 
   8  16   2      232.74     -222.13    222.13 o 
   9  16   2     2899.59     2368.30    318.89 o 
  10  16   2     3970.04     4158.07    558.51 o 
  11  16   2      839.67      390.57    321.96 o 
  -6  17   2     1027.22     1767.22    448.00 o 
  -5  17   2      301.25      387.85    287.14 o 
  -4  17   2     1195.31      893.12    289.86 o 
  -3  17   2     6290.09     6705.38    409.01 o 
  -2  17   2     3450.16     3201.32    314.06 o 
  -1  17   2      349.79      476.28    226.68 o 
   0  17   2     1937.86     2031.21    304.21 o 
   1  17   2     3661.99     3647.61    313.32 o 
   2  17   2      534.53      611.71    526.42 o 
   3  17   2       56.95      239.32    216.90 o 
   4  17   2      495.38      663.24    246.62 o 
   5  17   2     3221.49     3335.36    565.64 o 
   6  17   2       60.98      -20.00    246.66 o 
   7  17   2      866.37      525.84    255.80 o 
   8  17   2      263.20      218.83    280.13 o 
   9  17   2        3.46       88.87    261.47 o 
  10  17   2      115.40      175.11    300.06 o 
  -5  18   2       29.52     -299.69    299.69 o 
  -4  18   2      218.82      301.83    404.03 o 
  -3  18   2      344.95     -106.95    411.16 o 
  -2  18   2       30.67      160.83    303.02 o 
  -1  18   2       59.12      -71.59    226.37 o 
   0  18   2       63.18       49.80    219.26 o 
   1  18   2       46.25     -248.36    248.36 o 
   2  18   2      272.41      261.63    333.92 o 
   3  18   2      168.75      338.73    239.45 o 
   4  18   2       20.82     -114.08    383.83 o 
   5  18   2      455.68      853.88    417.10 o 
   6  18   2     5199.39     5938.00    520.48 o 
   7  18   2     1579.44     1795.57    336.29 o 
   8  18   2      804.41     1240.99    325.10 o 
   9  18   2      993.73     1304.87    339.99 o 
  -4  19   2      300.02     -218.65    406.40 o 
  -3  19   2     1101.54      784.29    480.08 o 
  -2  19   2      820.20      579.90    437.30 o 
  -1  19   2      309.29       38.03    312.53 o 
   0  19   2      791.28      470.04    434.92 o 
   1  19   2      105.01      398.31    465.82 o 
   2  19   2       69.30       61.28    257.89 o 
   3  19   2      344.93     -117.50    257.36 o 
   4  19   2      283.06      -72.82    409.97 o 
   5  19   2      944.94     1209.06    323.46 o 
   6  19   2      142.64       24.10    276.32 o 
   7  19   2       35.34     -271.69    271.69 o 
   8  19   2      335.60      724.43    320.10 o 
  -2  20   2      151.93      456.31    468.20 o 
  -1  20   2      152.14      -50.57    267.17 o 
   0  20   2       42.82       93.42    298.08 o 
   1  20   2        9.23     -243.93    243.93 o 
   2  20   2      454.26       74.29    291.76 o 
   3  20   2       72.25       33.32    307.77 o 
   4  20   2       41.90        4.13    284.07 o 
   5  20   2      202.82      638.27    322.45 o 
   6  20   2      194.16      -26.22    376.70 o 
  -2 -20   3       14.46     -211.31    291.67 o 
  -1 -20   3      124.60      320.31    318.97 o 
   0 -20   3      124.52      126.22    330.14 o 
  -5 -19   3      222.95      135.50    305.92 o 
  -4 -19   3      549.19      487.00    311.64 o 
  -3 -19   3      195.24     -255.25    255.25 o 
  -2 -19   3       44.35     -137.80    267.05 o 
  -1 -19   3      122.19       32.59    278.97 o 
   0 -19   3      350.35      566.59    325.52 o 
   1 -19   3       48.81     -246.06    274.73 o 
   2 -19   3      146.95     -147.26    350.55 o 
   3 -19   3      147.55     -171.95    288.72 o 
  -7 -18   3      164.82      180.31    496.72 o 
  -6 -18   3      362.11      267.82    284.36 o 
  -5 -18   3      999.80     1046.49    314.04 o 
  -4 -18   3      249.95       18.24    247.71 o 
  -3 -18   3      290.40      245.01    541.87 o 
  -2 -18   3       20.06     -184.46    255.13 o 
  -1 -18   3     2081.85     1960.13    348.18 o 
   0 -18   3     2525.47     2914.32    657.14 o 
   1 -18   3       51.19      -24.94    263.81 o 
   2 -18   3     1253.28     1880.79    328.92 o 
   3 -18   3      199.06      198.58    278.73 o 
   4 -18   3       65.30     -116.46    373.13 o 
   5 -18   3      337.05       59.42    320.98 o 
  -8 -17   3      568.14      776.59    334.31 o 
  -7 -17   3      107.14       78.16    501.47 o 
  -6 -17   3     3618.20     3181.91    368.23 o 
  -5 -17   3     2157.67     2617.81    341.15 o 
  -4 -17   3      411.23      727.36    279.83 o 
  -3 -17   3       73.43      105.12    239.19 o 
  -2 -17   3      844.10     1080.66    270.91 o 
  -1 -17   3     1826.11     2174.44    326.14 o 
   0 -17   3     1057.47      786.67    411.16 o 
   1 -17   3      775.30      669.83    269.35 o 
   2 -17   3      212.34     -103.54    237.77 o 
   3 -17   3      220.65      602.84    225.02 o 
   4 -17   3      132.71      161.26    217.43 o 
   5 -17   3      267.14     -216.39    253.71 o 
   6 -17   3       45.84      532.69    541.87 o 
  -9 -16   3       89.38      412.07    304.74 o 
  -8 -16   3     3858.77     3868.17    540.68 o 
  -7 -16   3       27.14        1.20    249.72 o 
  -6 -16   3      143.15       16.97    236.11 o 
  -5 -16   3     1153.03     1073.91    361.25 o 
  -4 -16   3     1757.05     2142.36    299.89 o 
  -3 -16   3      148.32      103.40    229.02 o 
  -2 -16   3        0.36     -100.28    244.79 o 
  -1 -16   3     4676.19     5177.35    363.71 o 
   0 -16   3     6554.46     7173.72    396.85 o 
   1 -16   3      549.14      407.60    188.93 o 
   2 -16   3     1060.88      992.45    226.54 o 
   3 -16   3     4342.33     4936.94    286.69 o 
   4 -16   3     1745.83     1756.80    242.49 o 
   5 -16   3      815.74     1007.61    297.99 o 
   6 -16   3       46.07      378.87    282.89 o 
   7 -16   3     2733.48     3151.52    382.25 o 
 -10 -15   3      175.08     -171.06    461.07 o 
  -9 -15   3     4866.75     5275.14    459.88 o 
  -8 -15   3     1334.52     1350.61    299.41 o 
  -7 -15   3        4.56       49.89    245.94 o 
  -6 -15   3     3834.16     4450.35    369.17 o 
  -5 -15   3     5495.86     6354.63    382.30 o 
  -4 -15   3     1376.95     1554.51    358.87 o 
  -3 -15   3      323.37      355.46    216.77 o 
  -2 -15   3     1398.63     1557.94    271.31 o 
  -1 -15   3     3956.71     3844.86    308.26 o 
   0 -15   3      557.48      874.58    240.63 o 
   1 -15   3     1790.67     1896.33    210.94 o 
   2 -15   3     1074.89     1186.78    203.47 o 
   3 -15   3      244.27      599.26    241.37 o 
   4 -15   3     2182.68     2407.76    242.02 o 
   5 -15   3     2548.99     2615.89    329.06 o 
   6 -15   3      258.59      439.17    266.33 o 
   7 -15   3      141.18        9.61    270.94 o 
   8 -15   3     4475.26     4734.11    407.21 o 
 -11 -14   3       16.16       64.91    282.00 o 
 -10 -14   3     1069.38     1092.54    319.05 o 
  -9 -14   3       45.81     -237.32    237.32 o 
  -8 -14   3     2728.05     2652.74    325.56 o 
  -7 -14   3       40.72      -63.29    210.50 o 
  -6 -14   3     1242.11     1181.17    260.71 o 
  -5 -14   3     1253.37     1360.86    256.78 o 
  -4 -14   3     3038.14     3429.65    306.11 o 
  -3 -14   3     1278.69     1722.03    405.22 o 
  -2 -14   3      133.12      555.78    136.21 o 
  -1 -14   3     2044.82     2279.29    171.02 o 
   0 -14   3    11132.08    11371.78    325.97 o 
   1 -14   3      344.66      291.49    276.88 o 
   2 -14   3      100.16      139.86    153.57 o 
   3 -14   3    12056.16    12881.59    384.70 o 
   4 -14   3     6282.40     6599.54    289.20 o 
   5 -14   3      846.25      815.06    192.52 o 
   6 -14   3       24.50      157.90    222.83 o 
   7 -14   3     3140.39     3275.72    336.94 o 
   8 -14   3     5068.58     5149.78    660.70 o 
   9 -14   3      252.64      130.89    292.63 o 
 -11 -13   3      167.29      243.19    317.28 o 
 -10 -13   3      303.16       42.22    249.72 o 
  -9 -13   3     2420.95     2373.98    327.98 o 
  -8 -13   3     1120.51      932.64    254.98 o 
  -7 -13   3      194.56       48.14    281.63 o 
  -6 -13   3     3139.84     3727.95    414.72 o 
  -5 -13   3    13034.01    13121.74    475.58 o 
  -4 -13   3     1650.16     1195.45    313.72 o 
  -3 -13   3      174.75      202.16    108.85 o 
  -2 -13   3      162.58      131.54    112.96 o 
  -1 -13   3     2909.20     3366.15    184.46 o 
   0 -13   3       96.82       90.89    114.49 o 
   1 -13   3     4063.80     4256.94    201.95 o 
   2 -13   3     1956.54     1791.05    472.95 o 
   3 -13   3     1737.54     1718.55    193.81 o 
   4 -13   3      474.70      644.08    175.00 o 
   5 -13   3     3876.45     3803.65    275.92 o 
   6 -13   3      961.45     1245.59    259.05 o 
   7 -13   3      581.54      441.57    242.45 o 
   8 -13   3     2682.32     2945.70    604.85 o 
   9 -13   3     4623.66     4098.86    379.25 o 
  10 -13   3       81.56      274.05    287.77 o 
 -12 -12   3       68.19       91.58    247.81 o 
 -11 -12   3        3.50      -82.01    206.26 o 
 -10 -12   3       75.92      -39.00    192.68 o 
  -9 -12   3       24.81     -219.92    285.20 o 
  -8 -12   3     1093.69     1028.04    369.57 o 
  -7 -12   3       11.01     -153.18    173.90 o 
  -6 -12   3     1179.54      935.49    257.86 o 
  -5 -12   3        0.53      -56.66    161.64 o 
  -4 -12   3     2536.52     2115.91    165.98 o 
  -3 -12   3     1128.68     1347.42    129.07 o 
  -2 -12   3      679.27      813.37    117.55 o 
  -1 -12   3     2541.99     2718.93    164.45 o 
   0 -12   3    12907.27    12770.36    325.23 o 
   1 -12   3       30.09      -95.79     95.79 o 
   2 -12   3       14.05       54.52    104.02 o 
   3 -12   3     7219.74     6775.06    260.87 o 
   4 -12   3    11589.83    12320.32    354.32 o 
   5 -12   3     3633.09     3311.41    212.34 o 
   6 -12   3     1419.40     1288.51    182.04 o 
   7 -12   3      728.21      709.30    230.75 o 
   8 -12   3     6909.08     6647.62    743.89 o 
   9 -12   3      161.96       25.08    251.81 o 
  10 -12   3       83.72      472.03    285.92 o 
  11 -12   3     2536.26     2587.92    391.55 o 
 -12 -11   3       12.46      154.06    299.04 o 
 -11 -11   3     1238.60     1086.11    250.21 o 
 -10 -11   3      682.38      651.71    210.51 o 
  -9 -11   3      375.39      464.22    228.17 o 
  -8 -11   3       85.70     -128.17    180.42 o 
  -7 -11   3       14.76     -205.58    205.58 o 
  -6 -11   3      380.18      485.20    154.14 o 
  -5 -11   3     5202.42     5050.86    200.59 o 
  -4 -11   3     1445.50     1259.84    124.85 o 
  -3 -11   3      145.02      100.68     96.55 o 
  -2 -11   3      293.63      358.28     96.92 o 
  -1 -11   3       39.55      235.54    101.19 o 
   0 -11   3       17.61      -92.37     92.37 o 
   1 -11   3     7265.71     7404.83    237.40 o 
   2 -11   3     3543.06     3185.26    172.01 o 
   3 -11   3     1709.15     1912.71    199.96 o 
   4 -11   3      326.05       75.51    131.45 o 
   5 -11   3     1132.24      992.40    158.86 o 
   6 -11   3     1176.52     1137.62    171.28 o 
   7 -11   3      759.42      771.69    221.81 o 
   8 -11   3      327.16      -21.54    375.51 o 
   9 -11   3     4204.91     4218.89    368.77 o 
  10 -11   3      116.69      -95.51    238.73 o 
  11 -11   3       57.03     -238.42    238.42 o 
 -12 -10   3      104.61        2.26    222.06 o 
 -11 -10   3       76.44      306.22    226.96 o 
 -10 -10   3      452.59      334.82    188.73 o 
  -9 -10   3      177.25       67.90    325.70 o 
  -8 -10   3      649.77      447.36    220.02 o 
  -7 -10   3      975.57      789.26    132.46 o 
  -6 -10   3       61.85       79.41    167.16 o 
  -5 -10   3     2677.54     2561.68    155.06 o 
  -4 -10   3      130.30       29.48     90.48 o 
  -3 -10   3      699.26      752.98    108.02 o 
  -2 -10   3      634.33      665.29    108.71 o 
  -1 -10   3     4896.64     4956.91    180.37 o 
   0 -10   3     4086.41     4266.42    173.53 o 
   1 -10   3      262.33      120.19     89.62 o 
   2 -10   3        1.17       50.92    107.23 o 
   3 -10   3      107.97      155.81    127.47 o 
   4 -10   3     1827.41     1862.49    164.09 o 
   5 -10   3     2550.81     2583.58    181.40 o 
   6 -10   3      556.13      460.01    137.09 o 
   7 -10   3      492.07      683.30    249.55 o 
   8 -10   3     3653.84     3457.62    302.27 o 
   9 -10   3        3.30     -218.65    268.56 o 
  10 -10   3      867.43      845.29    259.19 o 
  11 -10   3       89.90      -89.88    249.22 o 
  12 -10   3      294.47      283.38    293.96 o 
 -13  -9   3      986.80      905.41    381.44 o 
 -12  -9   3     2618.65     2583.14    301.13 o 
 -11  -9   3     1699.58     1566.30    239.48 o 
 -10  -9   3      137.49       37.30    163.73 o 
  -9  -9   3     1190.47     1205.50    166.09 o 
  -8  -9   3      361.50      386.21    125.55 o 
  -7  -9   3       20.96      -63.00    103.79 o 
  -6  -9   3      146.51      145.55     97.77 o 
  -5  -9   3     2546.01     2527.74    148.42 o 
  -4  -9   3     2275.12     2476.18    245.29 o 
  -3  -9   3      380.97      458.52     86.97 o 
  -2  -9   3        6.54      -55.01     67.93 o 
  -1  -9   3      101.69      184.65     97.64 o 
   0  -9   3      340.81      391.42     90.46 o 
   1  -9   3     3061.02     3012.27    144.61 o 
   2  -9   3        2.16       41.37     82.31 o 
   3  -9   3      519.17      516.44    107.69 o 
   4  -9   3      361.07      389.50    180.62 o 
   5  -9   3      164.87      147.15    147.93 o 
   6  -9   3      343.38      217.53    117.44 o 
   7  -9   3     1326.45     1454.78    165.47 o 
   8  -9   3        0.10       47.53    266.18 o 
   9  -9   3     1648.34     1335.54    240.42 o 
  10  -9   3      150.07     -177.73    484.83 o 
  11  -9   3        2.00     -101.08    231.75 o 
  12  -9   3       32.83      261.07    265.92 o 
 -13  -8   3     3349.47     3077.56    439.40 o 
 -12  -8   3     1951.20     1546.19    357.76 o 
 -11  -8   3       31.58      210.87    200.58 o 
 -10  -8   3     3078.35     2805.27    213.06 o 
  -9  -8   3     3258.62     3724.41    205.10 o 
  -8  -8   3     1103.22     1029.69    142.58 o 
  -7  -8   3      245.12      318.59    144.04 o 
  -6  -8   3      950.75     1051.92    147.16 o 
  -5  -8   3      997.69     1210.08    107.72 o 
  -4  -8   3     5932.05     5463.72    184.67 o 
  -3  -8   3    17685.89    18026.13    364.78 o 
  -2  -8   3     6036.65     5952.23    176.18 o 
  -1  -8   3     1120.10     1311.97    102.21 o 
   0  -8   3      830.67      571.83     87.62 o 
   1  -8   3      207.21      167.25     74.82 o 
   2  -8   3     3038.91     3298.32    145.04 o 
   3  -8   3        3.09       89.57     84.58 o 
   4  -8   3    17140.44    17526.30    368.52 o 
   5  -8   3     3343.81     3442.92    180.18 o 
   6  -8   3      264.12      268.19    111.56 o 
   7  -8   3      332.70      212.34    117.14 o 
   8  -8   3       89.92      238.81    171.75 o 
   9  -8   3      467.66        9.63    352.93 o 
  10  -8   3      365.31      289.45    221.30 o 
  11  -8   3      575.74      549.57    480.08 o 
  12  -8   3     1902.37     1396.48    338.67 o 
  13  -8   3        5.77        8.48    290.33 o 
 -13  -7   3      260.86      273.31    425.42 o 
 -12  -7   3     4597.45     4213.77    546.63 o 
 -11  -7   3     1796.57     2272.22    232.08 o 
 -10  -7   3      113.16      221.62    161.82 o 
  -9  -7   3     4356.13     4534.09    236.33 o 
  -8  -7   3    11807.93    12201.32    403.07 o 
  -7  -7   3      302.53      406.70    114.90 o 
  -6  -7   3       35.03      207.80     96.60 o 
  -5  -7   3    11175.17    11164.73    245.36 o 
  -4  -7   3    26064.64    22645.49    383.33 o 
  -3  -7   3     3522.58     3684.40    144.67 o 
  -2  -7   3     4829.24     5410.28    186.85 o 
  -1  -7   3     7050.32     6641.97    176.28 o 
   0  -7   3     5990.59     5538.67    160.44 o 
   1  -7   3      685.69      588.54     78.74 o 
   2  -7   3     3871.22     3909.24    147.61 o 
   3  -7   3    10385.34    10459.28    306.91 o 
   4  -7   3    11043.06    11524.06    270.70 o 
   5  -7   3     6693.96     6467.88    216.28 o 
   6  -7   3      656.87      730.76    122.34 o 
   7  -7   3       25.27      -88.78    125.28 o 
   8  -7   3       72.88      -14.56    147.87 o 
   9  -7   3       40.90      -52.84    173.93 o 
  10  -7   3     2411.55     2459.12    277.81 o 
  11  -7   3        0.46      178.25    349.37 o 
  12  -7   3      720.01      922.11    290.52 o 
  13  -7   3     2525.94     2711.73    385.55 o 
 -13  -6   3     7499.77     6602.29    689.22 o 
 -12  -6   3     4356.43     4722.37    430.17 o 
 -11  -6   3       30.45      131.84    168.62 o 
 -10  -6   3     1662.94     1728.86    224.88 o 
  -9  -6   3    17552.32    17970.45    726.16 o 
  -8  -6   3     3066.95     2982.25    191.94 o 
  -7  -6   3      316.76      166.65    110.22 o 
  -6  -6   3     3666.68     3837.78    212.54 o 
  -5  -6   3    12067.11    12216.15    259.86 o 
  -4  -6   3     2004.75     1998.76    115.54 o 
  -3  -6   3    42978.60    41722.34    614.86 o 
  -2  -6   3     4390.67     5085.50    173.54 o 
  -1  -6   3     7201.99     7386.90    181.43 o 
   0  -6   3    10878.43    11695.23    245.89 o 
   1  -6   3    36150.93    34459.52    586.69 o 
   2  -6   3     1555.58     1595.56    101.89 o 
   3  -6   3     5901.86     6161.59    175.56 o 
   4  -6   3    25909.08    23201.46    436.05 o 
   5  -6   3    29062.24    29726.33    651.52 o 
   6  -6   3       59.80        3.35     88.39 o 
   7  -6   3     2037.03     1948.95    143.48 o 
   8  -6   3     7041.12     6901.98    227.38 o 
   9  -6   3     5876.38     6186.33    334.73 o 
  10  -6   3        3.93     -174.68    174.68 o 
  11  -6   3       83.86       57.39    221.03 o 
  12  -6   3     7995.18     7676.36    867.47 o 
  13  -6   3      698.88      827.21    298.71 o 
 -14  -5   3     2159.01     1787.23    558.51 o 
 -13  -5   3      182.01     -106.33    375.51 o 
 -12  -5   3     3360.54     2398.02    458.69 o 
 -11  -5   3     1756.77     1304.77    373.13 o 
 -10  -5   3     1206.27     1558.08    188.51 o 
  -9  -5   3     1772.15     1897.06    175.25 o 
  -8  -5   3    33086.05    33717.90    651.24 o 
  -7  -5   3     4558.92     4599.26    194.64 o 
  -6  -5   3     2886.90     3009.39    156.54 o 
  -5  -5   3     4587.94     4261.84    167.25 o 
  -4  -5   3    21951.23    21124.32    358.13 o 
  -3  -5   3    31958.42    30966.42    545.77 o 
  -2  -5   3     2046.77     2002.21    103.13 o 
  -1  -5   3    75933.43    68692.74   1092.11 o 
   0  -5   3   110859.56    98920.49   2035.19 o 
   1  -5   3    21876.04    21672.36    467.15 o 
   2  -5   3      214.46      222.93     64.00 o 
   3  -5   3    32628.09    30175.25    524.09 o 
   4  -5   3    34841.36    36997.53    634.13 o 
   5  -5   3     3546.91     4218.89    254.30 o 
   6  -5   3     8125.59     8656.27    234.13 o 
   7  -5   3     1276.44     1460.48    130.18 o 
   8  -5   3      359.39     1282.62    139.92 o 
   9  -5   3     4539.47     4355.73    284.40 o 
  10  -5   3    12710.76    12772.06    470.64 o 
  11  -5   3       12.41     -194.40    194.40 o 
  12  -5   3        0.25       -2.65    225.99 o 
  13  -5   3     6384.76     5782.33    429.76 o 
  14  -5   3     2125.75     1629.90    377.25 o 
 -14  -4   3      376.68      800.17    365.67 o 
 -13  -4   3     3216.43     2949.53    391.47 o 
 -12  -4   3     4026.71     3832.81    442.05 o 
 -11  -4   3      228.44      114.07    220.99 o 
 -10  -4   3     1656.76     1551.77    179.23 o 
  -9  -4   3    27895.94    28065.20    574.30 o 
  -8  -4   3    13782.67    13288.28    334.39 o 
  -7  -4   3     6283.23     6436.98    218.02 o 
  -6  -4   3      307.60      280.28    118.72 o 
  -5  -4   3    16200.85    16312.13    341.51 o 
  -4  -4   3     3390.61     3245.38    134.90 o 
  -3  -4   3    26240.46    24197.81    537.77 o 
  -2  -4   3     1056.68     1028.17     76.50 o 
  -1  -4   3    29175.59    26179.07    505.73 o 
   0  -4   3     7243.73     6950.03    158.48 o 
   1  -4   3    81221.94    78120.06   1556.70 o 
   2  -4   3    34698.37    34912.00    682.47 o 
   3  -4   3     8105.12     8359.43    193.39 o 
   4  -4   3    16446.45    17264.53    332.73 o 
   5  -4   3    30036.29    27522.16    591.29 o 
   6  -4   3     3764.40     4034.60    158.09 o 
   7  -4   3      340.54      125.90    149.58 o 
   8  -4   3    18818.20    18999.55    456.72 o 
   9  -4   3    38450.96    38039.48    905.53 o 
  10  -4   3      330.16      198.75    199.64 o 
  11  -4   3      116.06       81.75    195.92 o 
  12  -4   3     6082.12     6568.75    632.18 o 
  13  -4   3     3781.81     3953.33    390.69 o 
  14  -4   3      305.56      115.16    298.91 o 
 -14  -3   3      628.11      764.81    353.25 o 
 -13  -3   3      116.10       97.31    290.76 o 
 -12  -3   3     1992.43     1985.10    368.38 o 
 -11  -3   3     1100.51     1289.91    257.04 o 
 -10  -3   3      834.92      814.16    151.30 o 
  -9  -3   3     2312.45     3082.16    201.03 o 
  -8  -3   3    16716.95    18151.94    404.19 o 
  -7  -3   3     6047.95     6218.39    208.44 o 
  -6  -3   3     1691.32     1741.95    179.79 o 
  -5  -3   3     1115.78     1113.31    104.74 o 
  -4  -3   3    26533.63    25575.63    595.31 o 
  -3  -3   3    63525.67    67523.93   1079.14 o 
  -2  -3   3      106.80      -21.39     62.18 o 
  -1  -3   3    69371.99    64181.24    869.77 o 
   0  -3   3    61563.68    57114.68    774.11 o 
   1  -3   3    19716.35    17829.40    268.18 o 
   2  -3   3     3702.14     3621.49    108.23 o 
   3  -3   3    13317.64    13548.46    261.50 o 
   4  -3   3    65203.99    62811.24   1398.95 o 
   5  -3   3       16.56     -129.23    135.47 o 
   6  -3   3     7228.61     7980.75    217.35 o 
   7  -3   3     1961.94     1954.89    131.03 o 
   8  -3   3     6114.55     6520.51    213.52 o 
   9  -3   3     7875.26     7793.65    488.63 o 
  10  -3   3    20795.93    20940.61    614.26 o 
  11  -3   3      105.13       -1.04    274.50 o 
  12  -3   3       80.29       79.10    218.29 o 
  13  -3   3     3519.52     3984.09    373.84 o 
  14  -3   3     3123.07     1993.99    525.24 o 
 -14  -2   3      290.72     -318.47    318.47 o 
 -13  -2   3      903.12     1046.84    418.29 o 
 -12  -2   3     2371.90     2532.41    508.60 o 
 -11  -2   3      354.02      506.76    231.16 o 
 -10  -2   3      209.81      252.27    193.06 o 
  -9  -2   3    13135.34    13919.76    346.87 o 
  -8  -2   3    12753.60    13392.64    324.19 o 
  -7  -2   3      209.25      133.54     91.19 o 
  -6  -2   3       96.46      129.11     83.59 o 
  -5  -2   3     2012.22     2228.61    119.48 o 
  -4  -2   3      897.58      967.66     88.81 o 
  -3  -2   3     9222.87    10593.81    224.15 o 
  -2  -2   3    25799.59    27194.34    777.18 o 
  -1  -2   3    44461.44    44316.97    707.04 o 
   0  -2   3      656.85      803.57     36.97 o 
   1  -2   3    25143.55    23884.36    502.66 o 
   2  -2   3    90717.72    95827.64   1970.01 o 
   3  -2   3     1733.95     1729.82     81.06 o 
   4  -2   3     8831.73     9256.47    201.60 o 
   5  -2   3    23379.30    22161.32    509.94 o 
   6  -2   3     3449.10     3408.58    143.12 o 
   7  -2   3       62.98       58.82     84.98 o 
   8  -2   3     9149.51     9679.62    260.56 o 
   9  -2   3    43860.59    42752.17    771.15 o 
  10  -2   3     3166.32     3105.14    266.33 o 
  11  -2   3      464.65      255.54    217.23 o 
  12  -2   3     5757.97     5965.57    543.06 o 
  13  -2   3     8369.71     8140.65    471.70 o 
  14  -2   3      134.52     -190.18    380.26 o 
 -14  -1   3      541.43      141.83    318.38 o 
 -13  -1   3      249.65      169.75    274.66 o 
 -12  -1   3      574.84      145.85    249.55 o 
 -11  -1   3     2251.39     1974.41    280.64 o 
 -10  -1   3      400.10      544.51    214.40 o 
  -9  -1   3     4289.18     4553.27    197.38 o 
  -8  -1   3       47.80      -88.17     88.17 o 
  -7  -1   3        2.23      -74.50     74.50 o 
  -6  -1   3       11.16       61.62     75.53 o 
  -5  -1   3       28.28       64.33     82.87 o 
  -4  -1   3    15184.73    16583.69    319.34 o 
  -3  -1   3    23063.53    23457.28    411.42 o 
  -2  -1   3    18072.45    18413.16    326.46 o 
  -1  -1   3      367.01      489.99     41.56 o 
   0  -1   3    71294.73    67174.34   1417.53 o 
   1  -1   3    45235.33    42904.80    575.28 o 
   2  -1   3     3220.74     3121.17    100.36 o 
   3  -1   3    11739.27    13329.85    247.70 o 
   4  -1   3    38633.80    43587.30    903.53 o 
   5  -1   3     2153.23     3334.72    336.29 o 
   6  -1   3      669.43      579.38    335.11 o 
   7  -1   3        6.60      242.97    122.77 o 
   8  -1   3     2739.05     3032.61    158.76 o 
   9  -1   3     1182.40     1361.81    151.25 o 
  10  -1   3    11296.57    12629.91    339.14 o 
  11  -1   3       29.32     -101.28    341.05 o 
  12  -1   3     1140.27     1414.26    379.07 o 
  13  -1   3      784.20      515.48    256.71 o 
  14  -1   3     3140.51     2984.25    702.29 o 
 -14   0   3       66.56      361.32    332.62 o 
 -13   0   3       55.24      -37.37    262.81 o 
 -12   0   3      161.99      334.13    293.51 o 
 -11   0   3      402.85      321.21    232.91 o 
 -10   0   3      177.41      -95.84    477.70 o 
  -9   0   3      237.00      338.15    262.62 o 
  -8   0   3     1003.65     1103.09    118.84 o 
  -7   0   3      220.75      275.78     94.09 o 
  -6   0   3      437.51      383.72     92.18 o 
  -5   0   3      699.55      607.72     78.54 o 
  -4   0   3      960.95     1151.55     81.25 o 
  -3   0   3      324.85      397.40     61.78 o 
  -2   0   3    13263.36    12758.43    238.27 o 
  -1   0   3    19293.31    19820.44    356.56 o 
   0   0   3     1701.79     1556.82     50.87 o 
   1   0   3     4993.27     4240.85     75.00 o 
   2   0   3     9193.55     9519.41    263.52 o 
   3   0   3    16202.03    18315.49    611.99 o 
   4   0   3      176.13      169.60     56.37 o 
   5   0   3     6227.02     7001.31    207.39 o 
   6   0   3      344.31      286.10     76.55 o 
   7   0   3       50.99      275.90    125.50 o 
   8   0   3      441.08      624.44    106.65 o 
   9   0   3     8705.42     9089.44    260.03 o 
  10   0   3     2928.04     3115.12    180.47 o 
  11   0   3     1705.64     1736.31    246.66 o 
  12   0   3     3607.79     3622.66    324.23 o 
  13   0   3     6401.83     6296.69    418.87 o 
  14   0   3      885.42      387.38    803.30 o 
  15   0   3       82.73      120.79    301.40 o 
 -14   1   3        1.54      -48.50    295.42 o 
 -13   1   3     2311.22     1944.58    657.14 o 
 -12   1   3      271.95      432.66    267.61 o 
 -11   1   3        0.65     -185.01    185.01 o 
 -10   1   3     3112.93     3112.68    287.14 o 
  -9   1   3      169.78      431.95    188.94 o 
  -8   1   3      186.71      271.38     85.59 o 
  -7   1   3     6554.57     6489.49    183.89 o 
  -6   1   3     1006.80      932.94     86.27 o 
  -5   1   3        8.87       44.70     45.78 o 
  -4   1   3      348.54      490.04     55.97 o 
  -3   1   3      181.12      210.10     52.14 o 
  -2   1   3      141.18      300.61     42.54 o 
  -1   1   3     3418.79     3674.26     84.50 o 
   0   1   3     4401.72     4928.02    156.59 o 
   1   1   3    11136.08    12124.34    161.72 o 
   2   1   3     1807.36     1933.03     56.21 o 
   3   1   3      169.32       57.00     43.22 o 
   4   1   3      411.68      425.60     56.31 o 
   5   1   3     4300.59     4906.36    184.53 o 
   6   1   3      327.87      289.87     75.49 o 
   7   1   3      188.99      -40.90     70.94 o 
   8   1   3      260.31      127.77     85.63 o 
   9   1   3        2.82      -97.04     97.04 o 
  10   1   3      548.91      609.63    129.72 o 
  11   1   3     1418.87     1589.51    241.15 o 
  12   1   3      624.60      420.73    217.39 o 
  13   1   3        4.69     -235.37    499.09 o 
  14   1   3      137.15      480.08    394.52 o 
  15   1   3      611.58     1366.90    501.47 o 
 -13   2   3      728.60      728.64    418.29 o 
 -12   2   3     5590.07     5448.17    406.78 o 
 -11   2   3      376.27      185.80    537.12 o 
 -10   2   3      724.98      684.11    215.90 o 
  -9   2   3      489.94      698.76    215.09 o 
  -8   2   3     5807.70     6367.88    477.70 o 
  -7   2   3     4336.81     4719.75    249.35 o 
  -6   2   3      938.05      904.54    101.54 o 
  -5   2   3     9431.06    10584.88    196.40 o 
  -4   2   3     5814.95     6155.09    145.65 o 
  -3   2   3      539.64      588.36     43.08 o 
  -2   2   3     9989.25    10210.38    166.76 o 
  -1   2   3    48381.22    46357.04    996.52 o 
   0   2   3     8341.50     9101.26    250.67 o 
   1   2   3     2315.20     2420.60     63.78 o 
   2   2   3    48694.59    53198.43    642.78 o 
   3   2   3    31686.75    33052.68    759.80 o 
   4   2   3       18.53       40.74     50.40 o 
   5   2   3     3643.54     4199.99    159.20 o 
   6   2   3      279.75      327.09     77.59 o 
   7   2   3      287.20      315.14     86.64 o 
   8   2   3      313.32      448.01    139.21 o 
   9   2   3       22.05      298.17    148.38 o 
  10   2   3       76.56      226.39    168.59 o 
  11   2   3      544.59      658.76    172.31 o 
  12   2   3     1337.12      997.76    389.77 o 
  13   2   3       32.90     -179.69    267.37 o 
  14   2   3        5.16     -246.10    661.89 o 
  15   2   3       35.56      -78.43    421.85 o 
 -13   3   3     7710.30     6932.77    499.44 o 
 -12   3   3     1517.16     2018.43    326.83 o 
 -11   3   3      472.30      625.59    250.33 o 
 -10   3   3      683.83      330.16    204.24 o 
  -9   3   3     4795.06     4564.74    290.97 o 
  -8   3   3      199.47      186.82    319.66 o 
  -7   3   3    20167.13    20496.05    674.96 o 
  -6   3   3     1151.29     1181.05    155.61 o 
  -5   3   3     8379.62     8944.41    343.42 o 
  -4   3   3     4915.62     5198.74    209.74 o 
  -3   3   3    45066.80    44149.45    763.60 o 
  -2   3   3     1717.15     1678.01     56.70 o 
  -1   3   3     6313.51     6568.93    120.81 o 
   0   3   3    33465.81    33994.80    549.65 o 
   1   3   3    41555.15    42863.03    825.35 o 
   2   3   3      654.86      586.36     45.62 o 
   3   3   3     9105.89     9055.68    208.60 o 
   4   3   3     8872.50    10092.08    395.83 o 
   5   3   3    13390.77    15836.62    665.19 o 
   6   3   3     1434.80     1620.14    116.91 o 
   7   3   3      751.87      781.84    100.03 o 
   8   3   3     9986.80    11837.64    288.64 o 
   9   3   3     1494.38     1479.16    139.95 o 
  10   3   3       93.11      -17.11    176.34 o 
  11   3   3     3612.60     3958.68    220.18 o 
  12   3   3       39.12       94.26    221.66 o 
  13   3   3      220.66     -221.52    221.52 o 
  14   3   3     1586.01     1908.44    347.03 o 
  15   3   3        5.80      218.94    314.34 o 
 -13   4   3     1296.66      871.61    328.39 o 
 -12   4   3    10701.28    10644.95    526.08 o 
 -11   4   3     6284.80     6421.40    398.95 o 
 -10   4   3      489.94      239.76    197.01 o 
  -9   4   3     1715.98     1531.65    236.94 o 
  -8   4   3    14595.97    15599.89    492.86 o 
  -7   4   3     8823.66     8805.19    348.96 o 
  -6   4   3       93.87      214.17    129.84 o 
  -5   4   3    14119.43    14774.55    412.39 o 
  -4   4   3    47903.61    43609.35    925.42 o 
  -3   4   3     2841.46     2937.98     75.59 o 
  -2   4   3      200.86      190.67     41.38 o 
  -1   4   3     2844.55     3275.34    102.23 o 
   0   4   3    14167.86    13185.28    246.90 o 
   1   4   3      655.99      955.77     66.75 o 
   2   4   3     3342.27     3141.39     73.00 o 
   3   4   3     2870.48     2654.86     91.25 o 
   4   4   3     3252.55     3284.88    103.43 o 
   5   4   3     8221.20     7303.17    218.29 o 
   6   4   3    22334.65    22584.46    532.01 o 
   7   4   3     1518.40     1507.93    117.94 o 
   8   4   3      643.71      713.28    108.55 o 
   9   4   3     3188.33     3579.46    229.17 o 
  10   4   3     3324.30     3357.50    241.84 o 
  11   4   3      151.77      339.46    173.19 o 
  12   4   3      674.75      630.02    237.76 o 
  13   4   3     6001.30     6005.51    399.00 o 
  14   4   3     2880.79     3077.88    376.03 o 
  15   4   3      360.49      525.24    458.69 o 
 -13   5   3     9585.26     8559.79    533.07 o 
 -12   5   3     5633.19     5589.44    431.44 o 
 -11   5   3      141.27      482.13    253.69 o 
 -10   5   3      655.41      738.58    232.94 o 
  -9   5   3     4953.94     4906.67    312.63 o 
  -8   5   3      783.16      778.81    194.59 o 
  -7   5   3     8843.77     9010.97    352.43 o 
  -6   5   3    11910.96    11378.87    374.21 o 
  -5   5   3    11725.70    12517.75    424.23 o 
  -4   5   3     8782.21     8406.32    291.89 o 
  -3   5   3    38232.25    37402.71    535.48 o 
  -2   5   3    11491.00    10889.64    227.33 o 
  -1   5   3       14.24      -50.48     50.48 o 
   0   5   3    17951.05    15837.10    293.84 o 
   1   5   3    88737.23    80917.72   1747.97 o 
   2   5   3     4758.21     4562.97     90.92 o 
   3   5   3     2198.54     2043.05    219.23 o 
   4   5   3    23143.96    21440.74    657.74 o 
   5   5   3    46813.24    45658.60   1160.84 o 
   6   5   3     7069.81     6625.42    174.31 o 
   7   5   3       20.91      350.83    125.01 o 
   8   5   3    10340.63    10936.84    279.59 o 
   9   5   3     5082.80     5396.61    249.45 o 
  10   5   3       19.74     -159.54    159.54 o 
  11   5   3     3332.58     3067.06    210.33 o 
  12   5   3      703.04      866.40    199.12 o 
  13   5   3      285.58      265.85    241.23 o 
  14   5   3     4826.29     5739.29    430.17 o 
  15   5   3     2689.11     1958.35    551.38 o 
 -13   6   3      488.76      786.28    341.83 o 
 -12   6   3     8871.51     8501.75    496.75 o 
 -11   6   3     7017.60     6826.40    421.55 o 
 -10   6   3      153.97      173.30    214.03 o 
  -9   6   3      395.50      134.39    259.05 o 
  -8   6   3    11164.82    10911.18    434.92 o 
  -7   6   3    12969.52    12650.99    429.27 o 
  -6   6   3      269.48      490.20    155.86 o 
  -5   6   3     3967.85     4310.02    231.62 o 
  -4   6   3    53120.50    49595.85    699.56 o 
  -3   6   3     9888.76     9084.01    209.21 o 
  -2   6   3     1372.37     1271.03    107.66 o 
  -1   6   3     3024.01     3224.25    118.23 o 
   0   6   3    18282.95    17554.79    327.34 o 
   1   6   3     2444.34     2479.71    140.96 o 
   2   6   3    15507.63    14692.65    230.18 o 
   3   6   3        4.75      -40.89     72.97 o 
   4   6   3     9883.88     8894.40    377.81 o 
   5   6   3     1646.59     1332.84     83.65 o 
   6   6   3    49744.02    47362.64    700.96 o 
   7   6   3     1901.38     1750.84    141.12 o 
   8   6   3      194.72     -111.32    224.59 o 
   9   6   3     2710.76     2454.30    187.28 o 
  10   6   3    10040.36    10433.76    307.03 o 
  11   6   3       31.90       24.97    145.37 o 
  12   6   3     1132.61      951.47    178.89 o 
  13   6   3     9042.88     9197.57    689.22 o 
  14   6   3     9674.92     9563.57    748.64 o 
  15   6   3      932.90     1029.08    489.59 o 
 -12   7   3     4431.65     4299.04    417.00 o 
 -11   7   3       28.23       76.59    626.24 o 
 -10   7   3        3.84     -125.07    251.92 o 
  -9   7   3     2485.76     2097.12    424.23 o 
  -8   7   3     6804.93     6543.42    344.71 o 
  -7   7   3     2010.49     1879.55    331.54 o 
  -6   7   3     8636.34     8471.09    342.72 o 
  -5   7   3       12.13      -57.10    131.66 o 
  -4   7   3     3938.43     4389.21    147.85 o 
  -3   7   3    27500.47    25793.40    473.20 o 
  -2   7   3    22056.05    21566.19    447.44 o 
  -1   7   3      147.55       52.15     66.22 o 
   0   7   3     5801.61     5933.54    164.27 o 
   1   7   3    54562.08    50944.76   1085.80 o 
   2   7   3    22884.96    22166.51    333.14 o 
   3   7   3        8.12      -99.13    122.40 o 
   4   7   3    10551.11     9958.63    303.83 o 
   5   7   3    54051.02    49495.61   1057.82 o 
   6   7   3    14865.02    16436.51    403.07 o 
   7   7   3     1149.09     1486.17    151.28 o 
   8   7   3    10402.64    10315.25    249.12 o 
   9   7   3     9137.12     9430.05    253.05 o 
  10   7   3      895.60      867.30    146.88 o 
  11   7   3     4756.37     4648.16    294.70 o 
  12   7   3      777.20      620.30    287.57 o 
 -12   8   3     1275.66     1589.40    614.36 o 
 -11   8   3     1083.99     1092.31    306.15 o 
 -10   8   3      688.29      391.52    360.06 o 
  -9   8   3       59.17      -84.43    201.01 o 
  -8   8   3     6308.00     6301.58    349.06 o 
  -7   8   3     9087.54     9514.75    400.85 o 
  -6   8   3      236.31      142.84    194.88 o 
  -5   8   3      288.89      208.07     76.69 o 
  -4   8   3    11030.00    10731.58    253.51 o 
  -3   8   3    18291.35    18222.49    367.27 o 
  -2   8   3        2.19       79.67     82.61 o 
  -1   8   3      804.59      885.26     94.35 o 
   0   8   3    23006.20    21355.67    402.55 o 
   1   8   3    10179.30     9888.67    227.94 o 
   2   8   3     6684.60     6774.90    134.31 o 
   3   8   3     3231.21     2914.22    174.17 o 
   4   8   3     4352.91     4041.32    326.79 o 
   5   8   3    10088.88    10693.78    341.29 o 
   6   8   3    14193.70    12676.70    284.51 o 
   7   8   3      469.28      399.42     93.34 o 
   8   8   3     1451.41     1539.02    124.75 o 
   9   8   3        6.73      205.54    137.55 o 
  10   8   3    14919.01    15052.99    347.38 o 
  11   8   3     4425.28     4563.31    281.73 o 
  12   8   3      467.15      290.90    183.22 o 
  13   8   3     3712.69     4124.64    347.03 o 
  14   8   3     8657.24     7954.67    552.52 o 
 -12   9   3      604.74      584.91    395.71 o 
 -11   9   3      459.48      378.91    401.65 o 
 -10   9   3     1114.33     1222.40    285.25 o 
  -9   9   3      188.69      258.17    232.91 o 
  -8   9   3     3343.66     3367.97    304.74 o 
  -7   9   3      591.02      573.07    205.86 o 
  -6   9   3     2275.93     2091.57    224.89 o 
  -5   9   3      109.60      125.90    105.86 o 
  -4   9   3     1352.74     1281.08    115.98 o 
  -3   9   3     4902.24     4766.48    174.46 o 
  -2   9   3     4800.41     4703.36    168.79 o 
  -1   9   3       79.24        5.48     73.59 o 
   0   9   3      294.78      398.26     88.27 o 
   1   9   3    17607.84    17392.77    347.29 o 
   2   9   3    16509.99    15835.57    314.49 o 
   3   9   3      862.26     1085.82    146.49 o 
   4   9   3     5266.89     4989.65    230.04 o 
   5   9   3    20269.12    20328.99    522.90 o 
   6   9   3     8796.02     8794.45    324.24 o 
   7   9   3     1899.72     1947.60    116.56 o 
   8   9   3     3734.25     3344.37    201.77 o 
   9   9   3    12050.79    11526.01    351.73 o 
  10   9   3     3412.63     3400.66    342.76 o 
  11   9   3      801.54     1515.91    286.84 o 
  12   9   3      163.60      -75.89    172.06 o 
  13   9   3      995.51     1138.56    359.04 o 
  14   9   3     2140.88     1302.17    359.06 o 
 -11  10   3       63.66     -237.72    527.61 o 
 -10  10   3       38.14     -344.61    344.61 o 
  -9  10   3        5.06      140.70    230.52 o 
  -8  10   3       74.62      -53.80    190.72 o 
  -7  10   3     1873.94     1212.08    354.12 o 
  -6  10   3      194.05        2.14    168.03 o 
  -5  10   3      274.42      318.74    101.47 o 
  -4  10   3      882.04      925.92    116.44 o 
  -3  10   3     3354.11     3241.29    176.35 o 
  -2  10   3      586.83      497.18    105.98 o 
  -1  10   3       10.68      -45.67     83.39 o 
   0  10   3     4706.32     4479.56    165.81 o 
   1  10   3     6184.25     6121.17    238.95 o 
   2  10   3       17.32      106.62     70.81 o 
   3  10   3        0.78       47.79    114.59 o 
   4  10   3      135.53      106.78    168.74 o 
   5  10   3     2275.71     2630.64    208.82 o 
   6  10   3     2645.70     2330.95    210.13 o 
   7  10   3      737.06      582.61    159.83 o 
   8  10   3      867.60      673.73    206.98 o 
   9  10   3      332.71     -107.14    122.67 o 
  10  10   3     5041.02     4959.91    267.08 o 
  11  10   3     1967.55     1879.34    224.70 o 
  12  10   3      179.35      -34.39    187.77 o 
  13  10   3     1508.19     1501.98    244.80 o 
  14  10   3     4911.11     4078.92    778.35 o 
 -11  11   3      117.43      190.54    310.15 o 
 -10  11   3     1302.06     1503.63    320.65 o 
  -9  11   3       73.85     -114.31    222.96 o 
  -8  11   3      390.77      217.82    673.78 o 
  -7  11   3      166.01      180.62    196.62 o 
  -6  11   3      262.44      280.59    187.24 o 
  -5  11   3       29.48      -47.86    159.23 o 
  -4  11   3      646.62      375.40    119.14 o 
  -3  11   3      190.84      665.46    256.68 o 
  -2  11   3        9.10      -53.23     93.20 o 
  -1  11   3      809.23      829.89    128.94 o 
   0  11   3       52.01      -98.91     98.91 o 
   1  11   3      599.77      728.16    154.82 o 
   2  11   3      703.26      400.79     88.71 o 
   3  11   3       90.62        8.23    118.05 o 
   4  11   3     1714.51     1669.18    190.01 o 
   5  11   3     1954.19     1383.71    324.41 o 
   6  11   3      353.41      526.30    193.70 o 
   7  11   3     2227.10     2129.00    220.29 o 
   8  11   3      463.85      787.66    207.54 o 
   9  11   3     2778.47     2864.37    269.84 o 
  10  11   3     3130.86     2770.30    352.71 o 
  11  11   3      139.19        0.69    171.92 o 
  12  11   3      274.91      450.53    204.45 o 
  13  11   3       16.57     -212.69    212.69 o 
 -10  12   3        7.23     -293.51    293.51 o 
  -9  12   3       53.77      330.88    285.32 o 
  -8  12   3      513.58      345.90    317.28 o 
  -7  12   3     2229.44     1864.28    275.57 o 
  -6  12   3        8.26     -115.65    182.60 o 
  -5  12   3      245.87      152.32    184.65 o 
  -4  12   3        5.23     -129.29    164.36 o 
  -3  12   3     1576.40     1334.62    161.02 o 
  -2  12   3      259.02      138.28    128.38 o 
  -1  12   3     1316.11     1368.71    220.10 o 
   0  12   3     1041.96      919.54    122.97 o 
   1  12   3      148.51      119.25    120.45 o 
   2  12   3      215.29      247.04    497.90 o 
   3  12   3     1453.60     1248.07    177.27 o 
   4  12   3       20.43      -25.61    339.86 o 
   5  12   3     1267.96     1031.13    193.44 o 
   6  12   3       57.69     -109.01    274.50 o 
   7  12   3      165.74       58.25    166.64 o 
   8  12   3      669.20      315.63    191.08 o 
   9  12   3       20.72      -13.54    199.13 o 
  10  12   3       53.78     -169.65    169.65 o 
  11  12   3       49.89      467.98    337.48 o 
  12  12   3       51.43     -190.46    190.46 o 
  13  12   3      515.85      469.47    245.60 o 
  -9  13   3      536.35     -177.91    437.30 o 
  -8  13   3     2225.42     1946.36    324.41 o 
  -7  13   3      845.60      382.79    246.76 o 
  -6  13   3     1049.68      878.50    639.31 o 
  -5  13   3        2.22     -165.47    165.47 o 
  -4  13   3     1789.94     1931.93    177.80 o 
  -3  13   3        4.03      106.95    275.69 o 
  -2  13   3     3748.63     3702.02    204.10 o 
  -1  13   3      139.87      -54.93    161.39 o 
   0  13   3       38.40       14.99    412.35 o 
   1  13   3     1816.28     1844.06    158.02 o 
   2  13   3     4523.00     4437.90    302.88 o 
   3  13   3     1766.65     1511.84    197.87 o 
   4  13   3      564.98      296.00    156.94 o 
   5  13   3      909.59      748.12    205.05 o 
   6  13   3      156.53       38.21    325.60 o 
   7  13   3     1033.04      756.92    217.23 o 
   8  13   3     1514.81     1398.15    233.75 o 
   9  13   3       65.29     -225.78    225.78 o 
  10  13   3        8.16       56.90    210.66 o 
  11  13   3       78.08      151.77    259.05 o 
  12  13   3       96.33      443.64    270.50 o 
  13  13   3       63.85     -254.95    254.95 o 
  -9  14   3      496.53      365.74    415.91 o 
  -8  14   3     1137.04     1507.96    330.78 o 
  -7  14   3     5961.99     6343.35    415.36 o 
  -6  14   3     4715.59     4765.95    387.32 o 
  -5  14   3      284.48       76.00    209.34 o 
  -4  14   3      572.31      671.26    217.52 o 
  -3  14   3     9707.09     9415.61    308.36 o 
  -2  14   3       60.09      -49.40    181.62 o 
  -1  14   3     3857.28     4165.07    217.81 o 
   0  14   3     1575.03     1582.75    159.69 o 
   1  14   3     3202.65     3137.67    181.81 o 
   2  14   3     3174.16     3397.70    264.36 o 
   3  14   3      162.30      119.17    172.31 o 
   4  14   3      709.84      873.27    198.22 o 
   5  14   3     1998.86     1912.73    250.03 o 
   6  14   3     1377.22     1206.47    228.16 o 
   7  14   3     1514.88     1288.17    287.57 o 
   8  14   3     1009.26      585.75    216.42 o 
   9  14   3      862.63      576.89    238.58 o 
  10  14   3     1551.11     1034.09    262.24 o 
  11  14   3     2375.05     2245.34    439.68 o 
  12  14   3      416.15     -235.37    235.37 o 
  -8  15   3     2960.91     2630.47    378.89 o 
  -7  15   3     1749.90     1978.50    335.30 o 
  -6  15   3      175.62      338.50    496.72 o 
  -5  15   3      523.17      376.89    256.48 o 
  -4  15   3     3997.13     4142.46    329.84 o 
  -3  15   3      255.19     -134.52    316.72 o 
  -2  15   3     4978.63     4765.01    259.55 o 
  -1  15   3        9.95      249.02    142.04 o 
   0  15   3      622.78      719.80    159.04 o 
   1  15   3     1438.22     1727.19    273.31 o 
   2  15   3     7360.31     7418.82    439.68 o 
   3  15   3     4622.70     4392.37    301.39 o 
   4  15   3      659.88      535.87    207.66 o 
   5  15   3     1393.94     1219.89    239.19 o 
   6  15   3     4242.85     4499.45    329.23 o 
   7  15   3      211.45      483.02    238.19 o 
   8  15   3     1147.33     1119.66    255.64 o 
   9  15   3     1417.42     1593.85    289.95 o 
  10  15   3     3531.95     3308.78    353.97 o 
  11  15   3     1138.95     1017.14    392.14 o 
  12  15   3        2.37      353.00    308.96 o 
  -7  16   3     2478.78     3266.53    440.87 o 
  -6  16   3     6220.52     6671.91    455.34 o 
  -5  16   3      157.86     -142.58    394.52 o 
  -4  16   3      182.15      636.29    256.24 o 
  -3  16   3     6736.00     6969.61    303.87 o 
  -2  16   3     2203.78     2495.19    228.07 o 
  -1  16   3      398.28      380.11    219.69 o 
   0  16   3     1357.82     1698.99    262.92 o 
   1  16   3     6003.58     6643.11    367.46 o 
   2  16   3     4400.05     4764.76    333.60 o 
   3  16   3       16.78      114.08    242.42 o 
   4  16   3      279.34       30.98    201.62 o 
   5  16   3     6755.98     7447.25    591.78 o 
   6  16   3      350.88      755.86    247.79 o 
   7  16   3     1328.64     1309.49    273.02 o 
   8  16   3       66.48     -208.39    208.39 o 
   9  16   3        6.07      205.49    245.52 o 
  10  16   3      741.22      501.78    280.92 o 
  11  16   3     2913.66     2973.52    397.44 o 
  -6  17   3      325.22      346.94    303.17 o 
  -5  17   3      195.88      468.52    294.90 o 
  -4  17   3     2369.84     2400.63    362.44 o 
  -3  17   3     1089.87     1543.88    396.90 o 
  -2  17   3     1424.97     1730.93    284.38 o 
  -1  17   3      700.97      667.58    246.02 o 
   0  17   3      198.51      225.81    240.04 o 
   1  17   3      443.09      726.22    243.08 o 
   2  17   3     4221.07     4781.18    358.01 o 
   3  17   3     2953.63     3537.25    335.11 o 
   4  17   3      159.75     -139.47    204.38 o 
   5  17   3      189.70      163.62    216.54 o 
   6  17   3     6752.79     8464.24    462.04 o 
   7  17   3     1166.68     1281.69    292.35 o 
   8  17   3        1.57      117.14    245.22 o 
   9  17   3     1039.55     1523.68    323.03 o 
  10  17   3     2920.73     2785.19    388.30 o 
  -5  18   3      261.16       15.82    318.97 o 
  -4  18   3        2.15      128.34    394.52 o 
  -3  18   3     4798.22     4957.66    589.40 o 
  -2  18   3     4133.03     4463.42    363.10 o 
  -1  18   3      446.71      583.62    258.02 o 
   0  18   3      280.06      162.79    246.01 o 
   1  18   3     1848.49     1677.31    291.80 o 
   2  18   3     2366.68     3042.15    351.54 o 
   3  18   3      587.23      709.56    259.82 o 
   4  18   3      364.42       43.74    235.51 o 
   5  18   3     5946.10     6229.86    417.90 o 
   6  18   3     2844.81     2906.90    364.81 o 
   7  18   3      568.37      670.03    303.52 o 
   8  18   3       21.57        3.75    264.39 o 
   9  18   3       54.84      -43.37    280.91 o 
  -4  19   3      860.09     1138.41    489.59 o 
  -3  19   3     2146.19     2298.20    532.37 o 
  -2  19   3      154.76      508.60    463.44 o 
  -1  19   3      442.40      511.66    626.24 o 
   0  19   3      508.15      387.89    269.49 o 
   1  19   3       94.72     -107.57    236.96 o 
   2  19   3      315.36      208.92    262.24 o 
   3  19   3     2401.64     3134.70    359.16 o 
   4  19   3      680.35     1179.39    305.49 o 
   5  19   3       49.31      418.90    296.24 o 
   6  19   3     3524.20     4428.82    414.01 o 
   7  19   3     1091.00     1398.96    327.17 o 
   8  19   3       48.14      -60.56    272.81 o 
  -2  20   3     1058.45     1074.24    515.73 o 
  -1  20   3      188.97     -247.82    344.61 o 
   0  20   3      670.55      867.08    317.37 o 
   1  20   3      121.67      -82.91    260.64 o 
   2  20   3      840.29      944.34    538.31 o 
   3  20   3     1450.65     1463.41    328.85 o 
   4  20   3       90.77       17.72    273.87 o 
   5  20   3     2662.16     3079.59    590.59 o 
   6  20   3     1202.00     1874.96    362.83 o 
   2  21   3      399.10      780.29    375.51 o 
   3  21   3     1868.14     2319.63    444.43 o 
  -5 -19   4       42.98       35.90    314.90 o 
  -4 -19   4        9.86       12.78    300.36 o 
  -3 -19   4      278.00      120.35    314.34 o 
  -2 -19   4      140.60      304.32    316.33 o 
  -1 -19   4       37.56      298.17    309.92 o 
   0 -19   4        0.71      172.34    310.76 o 
   1 -19   4      122.20     -228.56    285.56 o 
   2 -19   4        3.60       43.82    446.81 o 
   3 -19   4      427.75      576.38    319.15 o 
  -6 -18   4        3.39     -276.76    276.76 o 
  -5 -18   4       90.24      609.99    310.23 o 
  -4 -18   4       24.14     -291.14    291.14 o 
  -3 -18   4       82.25     -237.97    237.97 o 
  -2 -18   4      191.62       43.15    336.29 o 
  -1 -18   4        0.29      -32.77    272.18 o 
   0 -18   4        1.79      378.62    297.23 o 
   1 -18   4       44.76     -125.00    252.41 o 
   2 -18   4        0.91     -154.62    544.25 o 
   3 -18   4        0.08     -205.50    265.51 o 
   5 -18   4       67.62     -180.02    385.01 o 
  -8 -17   4      942.88     1366.93    365.37 o 
  -7 -17   4       54.39      -35.27    276.31 o 
  -6 -17   4       11.78        9.54    265.18 o 
  -5 -17   4       39.54      -23.66    254.40 o 
  -4 -17   4       61.60      102.45    322.03 o 
  -3 -17   4     1092.06     1180.24    297.72 o 
  -2 -17   4      985.62      947.14    287.28 o 
  -1 -17   4      884.75      643.31    270.94 o 
   0 -17   4     2747.45     2514.27    322.02 o 
   1 -17   4      102.08      684.41    284.74 o 
   2 -17   4       86.71       91.40    280.44 o 
   3 -17   4       76.70     -196.62    196.62 o 
   4 -17   4        1.01     -163.95    207.84 o 
   5 -17   4       15.62       53.64    272.23 o 
   6 -17   4      327.40      660.92    341.05 o 
  -9 -16   4     4834.69     4932.12    461.12 o 
  -8 -16   4     1317.80     1224.55    324.45 o 
  -7 -16   4        5.33     -133.45    240.54 o 
  -6 -16   4     1195.52     1053.99    299.01 o 
  -5 -16   4      575.11      423.58    266.10 o 
  -4 -16   4      230.02       86.26    232.39 o 
  -3 -16   4      117.57     -119.27    240.04 o 
  -2 -16   4      165.06       34.25    317.28 o 
  -1 -16   4      421.83      682.75    288.76 o 
   0 -16   4      455.24      513.39    236.79 o 
   1 -16   4      909.63      641.96    197.56 o 
   2 -16   4      175.24      216.91    191.79 o 
   3 -16   4      266.48      192.55    310.35 o 
   4 -16   4      313.27      267.70    199.61 o 
   5 -16   4      398.01      533.45    278.95 o 
   6 -16   4     1018.58      854.28    310.63 o 
   7 -16   4      841.97      761.09    376.70 o 
 -10 -15   4      928.01      608.42    368.38 o 
  -9 -15   4      439.97      671.45    302.49 o 
  -8 -15   4     1667.19     1853.45    942.33 o 
  -7 -15   4        0.32     -179.87    407.59 o 
  -6 -15   4      303.52      430.01    509.79 o 
  -5 -15   4      344.86      493.22    240.63 o 
  -4 -15   4     1876.96     1692.71    280.59 o 
  -3 -15   4     2401.94     2676.01    306.66 o 
  -2 -15   4       87.16      256.42    203.31 o 
  -1 -15   4     1555.21     1527.82    261.37 o 
   0 -15   4     9724.63    10434.56    336.38 o 
   1 -15   4     1596.31     1827.40    206.09 o 
   2 -15   4      432.89      407.65    183.86 o 
   3 -15   4     2227.75     2709.85    242.37 o 
   4 -15   4     1606.20     1893.10    236.31 o 
   5 -15   4      141.38       67.54    191.71 o 
   6 -15   4       75.83      455.67    255.82 o 
   7 -15   4      790.49      498.41    275.76 o 
   8 -15   4     2615.60     2608.66    361.39 o 
 -10 -14   4       82.34     -251.41    251.41 o 
  -9 -14   4     6347.88     6407.65    451.87 o 
  -8 -14   4     3342.81     3856.77    371.45 o 
  -7 -14   4       53.69     -122.57    216.77 o 
  -6 -14   4     4242.25     4389.48    419.48 o 
  -5 -14   4     6269.87     6357.69    374.76 o 
  -4 -14   4     1526.22     1503.97    257.86 o 
  -3 -14   4      218.11      385.71    202.46 o 
  -2 -14   4       25.07       11.57    121.21 o 
  -1 -14   4     6899.29     7576.69    268.83 o 
   0 -14   4      754.70      888.51    160.24 o 
   1 -14   4     1355.75     1389.53    198.12 o 
   2 -14   4     1088.47     1055.21    168.93 o 
   3 -14   4     1337.65     1175.75    196.56 o 
   4 -14   4     1743.63     1710.61    213.60 o 
   5 -14   4     2770.42     2807.94    245.44 o 
   6 -14   4      912.13      666.32    255.61 o 
   7 -14   4      262.20      384.04    245.08 o 
   8 -14   4     2977.47     2910.96    354.29 o 
   9 -14   4     5179.12     4753.15    434.14 o 
 -11 -13   4      173.04      180.05    281.63 o 
 -10 -13   4      757.20      381.10    279.25 o 
  -9 -13   4     2224.95     2061.98    357.68 o 
  -8 -13   4     1325.85     1517.17    282.33 o 
  -7 -13   4        1.55      232.18    220.18 o 
  -6 -13   4     4523.45     4663.79    331.05 o 
  -5 -13   4      152.68       82.53    200.78 o 
  -4 -13   4     5415.59     5273.79    743.89 o 
  -3 -13   4     4517.53     4834.07    213.06 o 
  -2 -13   4        0.35      -73.10    106.48 o 
  -1 -13   4      715.89      702.29    133.19 o 
   0 -13   4    16146.09    16882.41    402.69 o 
   1 -13   4     4430.73     4555.28    232.08 o 
   2 -13   4      360.94      460.97    164.67 o 
   3 -13   4     5433.94     5699.50    537.12 o 
   4 -13   4     9109.91     9069.58    328.66 o 
   5 -13   4     1348.79     1399.99    206.45 o 
   6 -13   4      208.68      421.99    225.67 o 
   7 -13   4      816.40     1074.08    269.25 o 
   8 -13   4     6134.86     6341.09    414.72 o 
   9 -13   4      422.95      660.47    293.58 o 
  10 -13   4       15.93     -398.09    398.09 o 
 -11 -12   4       96.94      144.00    226.94 o 
 -10 -12   4      179.38      426.76    288.74 o 
  -9 -12   4     4349.82     4711.15    371.94 o 
  -8 -12   4     6978.25     6533.57    509.79 o 
  -7 -12   4        0.55     -170.38    370.75 o 
  -6 -12   4     1120.31     1576.49    360.06 o 
  -5 -12   4    11348.40    11582.26    614.36 o 
  -4 -12   4     5239.01     5511.38    216.81 o 
  -3 -12   4        1.12       82.92    100.22 o 
  -2 -12   4      490.98      500.20    118.63 o 
  -1 -12   4    10854.12    10628.13    290.57 o 
   0 -12   4     9629.46     9734.72    286.09 o 
   1 -12   4     1090.06     1131.65    188.31 o 
   2 -12   4     3188.09     3106.99    249.11 o 
   3 -12   4     4450.21     4733.05    250.71 o 
   4 -12   4      607.13      492.38    186.70 o 
   5 -12   4     8510.76     8334.72    303.67 o 
   6 -12   4     4931.39     5270.88    358.07 o 
   7 -12   4       80.26      334.92    222.28 o 
   8 -12   4     1609.54     1831.30    296.58 o 
   9 -12   4     8872.28     8913.54    463.18 o 
  10 -12   4      228.23      137.22    411.16 o 
 -12 -11   4        7.15      -44.80    314.18 o 
 -11 -11   4      389.91      159.68    224.51 o 
 -10 -11   4      205.54      -41.78    189.06 o 
  -9 -11   4     2911.34     3254.47    484.76 o 
  -8 -11   4     1263.14      895.33    192.47 o 
  -7 -11   4      114.59       41.93    218.65 o 
  -6 -11   4     4240.42     4154.06    209.71 o 
  -5 -11   4      320.79      297.78    115.44 o 
  -4 -11   4     1152.14     1198.90    138.47 o 
  -3 -11   4     1071.16     1076.91    130.23 o 
  -2 -11   4     1420.82      941.58    183.09 o 
  -1 -11   4       55.12      374.30    111.79 o 
   0 -11   4    26679.84    27767.32    541.09 o 
   1 -11   4     3134.82     3020.48    168.14 o 
   2 -11   4     1491.13     1634.69    148.66 o 
   3 -11   4     6203.88     6842.76    245.13 o 
   4 -11   4     9567.86    10013.16    300.72 o 
   5 -11   4     4320.83     4279.33    235.67 o 
   6 -11   4       26.03     -114.89    157.22 o 
   7 -11   4      472.06      675.15    223.79 o 
   8 -11   4    10391.12    10474.68    463.25 o 
   9 -11   4     1622.34     1799.22    335.11 o 
  10 -11   4      225.41      -24.14    647.63 o 
  11 -11   4     2356.37     2376.43    363.74 o 
 -12 -10   4       71.26     -225.22    225.22 o 
 -11 -10   4        0.01     -160.34    193.45 o 
 -10 -10   4      214.23      127.47    189.17 o 
  -9 -10   4     1046.62     1229.45    235.10 o 
  -8 -10   4     5646.45     5790.14    369.87 o 
  -7 -10   4       74.96       81.67    120.58 o 
  -6 -10   4        9.29      278.36    126.93 o 
  -5 -10   4     2899.94     2901.45    173.73 o 
  -4 -10   4      871.24     1084.72    174.55 o 
  -3 -10   4      168.90      100.95     94.18 o 
  -2 -10   4      726.51      812.76    109.71 o 
  -1 -10   4     6273.96     6325.23    208.92 o 
   0 -10   4    17805.17    17707.89    460.37 o 
   1 -10   4     2542.00     2406.43    146.72 o 
   2 -10   4      945.84     1004.01    125.93 o 
   3 -10   4     1513.13     1443.15    137.13 o 
   4 -10   4        6.37      303.98    159.23 o 
   5 -10   4     1817.82     1722.50    170.19 o 
   6 -10   4     2348.37     2206.31    184.45 o 
   7 -10   4        4.78       63.26    142.35 o 
   8 -10   4      527.15      454.46    220.60 o 
   9 -10   4    12217.09    12068.30    499.44 o 
  10 -10   4      498.55      220.43    240.58 o 
  11 -10   4      591.32      194.07    271.21 o 
  12 -10   4      996.45      924.22    325.85 o 
 -12  -9   4      127.45      432.23    327.82 o 
 -11  -9   4      142.07      155.98    354.24 o 
 -10  -9   4      213.31      272.24    184.11 o 
  -9  -9   4      585.09      858.09    198.97 o 
  -8  -9   4      114.44      166.56    129.08 o 
  -7  -9   4      132.49       44.39    169.80 o 
  -6  -9   4     1722.23     1662.19    145.45 o 
  -5  -9   4       78.86      104.71    128.25 o 
  -4  -9   4        3.19      -57.96     88.80 o 
  -3  -9   4      131.56       90.74     88.98 o 
  -2  -9   4       45.86      109.07     95.29 o 
  -1  -9   4      101.40      190.85    107.94 o 
   0  -9   4    12458.55    12270.66    290.39 o 
   1  -9   4     5104.49     5348.73    308.97 o 
   2  -9   4     2561.83     2648.23    146.22 o 
   3  -9   4        0.14     -103.24    158.84 o 
   4  -9   4      418.58      357.92    108.36 o 
   5  -9   4      334.40      403.79    151.16 o 
   6  -9   4      319.65      358.37    135.31 o 
   7  -9   4     1006.00      846.09    149.45 o 
   8  -9   4    10173.30     9773.67    410.46 o 
   9  -9   4     3147.86     2656.97    461.07 o 
  10  -9   4     1035.52     1224.47    273.79 o 
  11  -9   4      780.70      701.56    352.93 o 
  12  -9   4     1128.46     2060.54    522.86 o 
 -13  -8   4       75.30      -76.12    357.33 o 
 -12  -8   4     1724.23     1701.17    410.70 o 
 -11  -8   4      242.61      794.26    260.82 o 
 -10  -8   4      112.00     -140.57    140.57 o 
  -9  -8   4      130.60       -8.54    130.96 o 
  -8  -8   4      317.23      251.81    135.23 o 
  -7  -8   4      860.29      929.69    132.97 o 
  -6  -8   4       58.65       92.52     98.05 o 
  -5  -8   4      254.73      329.08    109.93 o 
  -4  -8   4     8211.14     8234.06    233.72 o 
  -3  -8   4      568.50      491.91     98.62 o 
  -2  -8   4      278.48      340.35     81.68 o 
  -1  -8   4      131.36      132.21     76.80 o 
   0  -8   4      471.93      311.98     81.58 o 
   1  -8   4     1318.37     1499.80    116.55 o 
   2  -8   4      201.71      351.38    102.43 o 
   3  -8   4        0.66       26.22     80.04 o 
   4  -8   4      550.69      383.32    120.28 o 
   5  -8   4      305.07      225.91    112.63 o 
   6  -8   4      273.18      331.03    126.76 o 
   7  -8   4        4.63     -102.32    102.32 o 
   8  -8   4      323.12      407.42    187.71 o 
   9  -8   4     5925.67     5345.33    875.79 o 
  10  -8   4      364.17      179.88    213.15 o 
  11  -8   4      969.05      787.20    258.80 o 
  12  -8   4      213.07      110.67    303.02 o 
  13  -8   4       19.87     -272.43    272.43 o 
 -13  -7   4     1787.08      827.07    437.30 o 
 -12  -7   4     1899.44     1499.66    439.68 o 
 -11  -7   4        0.04     -266.18    266.18 o 
 -10  -7   4      633.42      487.71    225.07 o 
  -9  -7   4      813.36      704.79    181.75 o 
  -8  -7   4      354.05      352.15    368.38 o 
  -7  -7   4      240.27      240.37    111.91 o 
  -6  -7   4     2116.31     2110.88    144.07 o 
  -5  -7   4     3693.76     3701.95    151.59 o 
  -4  -7   4      381.48      654.70     92.56 o 
  -3  -7   4      557.54      593.94     98.54 o 
  -2  -7   4     6893.89     7078.31    195.05 o 
  -1  -7   4        1.31       98.53     94.93 o 
   0  -7   4      666.59      726.04     88.82 o 
   1  -7   4       42.68       36.49     70.38 o 
   2  -7   4     9614.61     9695.49    410.89 o 
   3  -7   4     2013.92     2152.46    123.90 o 
   4  -7   4     1487.43     1361.19    113.43 o 
   5  -7   4     5972.68     5575.57    191.99 o 
   6  -7   4       19.23       59.97    110.82 o 
   7  -7   4      267.87      609.26    126.96 o 
   8  -7   4      159.64      256.84    131.71 o 
   9  -7   4     1724.73     1832.38    337.48 o 
  10  -7   4        3.41     -127.63    186.57 o 
  11  -7   4      323.22      297.98    244.79 o 
  12  -7   4        0.27      255.16    272.43 o 
  13  -7   4       35.31      140.28    288.64 o 
 -13  -6   4        2.31     -380.26    380.26 o 
 -12  -6   4     4429.65     4105.64    393.63 o 
 -11  -6   4     1046.86      612.15    271.38 o 
 -10  -6   4      534.66      244.66    152.73 o 
  -9  -6   4        6.86        9.71    142.94 o 
  -8  -6   4     2299.93     2758.47    192.44 o 
  -7  -6   4     4065.45     4173.47    200.70 o 
  -6  -6   4        0.27      -57.54     97.16 o 
  -5  -6   4     1795.14     1545.31    117.69 o 
  -4  -6   4    47112.07    44793.91    671.99 o 
  -3  -6   4     1497.45     1472.03     95.79 o 
  -2  -6   4      444.43      348.45     78.59 o 
  -1  -6   4     9136.97     8515.14    205.54 o 
   0  -6   4     6810.78     7083.49    192.97 o 
   1  -6   4      720.86      640.05     81.67 o 
   2  -6   4      193.55      -12.54     64.49 o 
   3  -6   4     5047.88     5533.68    170.32 o 
   4  -6   4     6013.22     6838.04    195.74 o 
   5  -6   4       85.98      144.30    107.71 o 
   6  -6   4        5.96      116.59    118.83 o 
   7  -6   4     3201.18     2706.35    161.15 o 
   8  -6   4      605.10      612.28    131.54 o 
   9  -6   4      373.63      304.08    256.68 o 
  10  -6   4      613.77      373.31    201.91 o 
  11  -6   4     1401.82     1361.60    273.91 o 
  12  -6   4      137.63      466.24    255.14 o 
  13  -6   4      992.64     1337.21    332.97 o 
 -13  -5   4     5237.03     5322.18    701.11 o 
 -12  -5   4     4793.09     4312.05    806.87 o 
 -11  -5   4      188.50       11.25    237.88 o 
 -10  -5   4     2741.63     2936.67    229.87 o 
  -9  -5   4    13370.70    13539.83    367.73 o 
  -8  -5   4     6386.55     6513.85    254.71 o 
  -7  -5   4      774.55      712.20    129.65 o 
  -6  -5   4     1110.69     1247.27    161.22 o 
  -5  -5   4    11630.41    11846.08    287.38 o 
  -4  -5   4     2552.37     3046.89    179.44 o 
  -3  -5   4    13547.70    13096.42    287.13 o 
  -2  -5   4    13969.07    13704.58    244.24 o 
  -1  -5   4     1487.10     1378.35     91.86 o 
   0  -5   4     1172.72     1054.12     82.80 o 
   1  -5   4    25517.57    23535.82    419.38 o 
   2  -5   4    13236.94    13776.49    278.42 o 
   3  -5   4     4177.92     4242.01    141.16 o 
   4  -5   4     8159.60     7930.34    204.39 o 
   5  -5   4    37778.32    37087.36    646.32 o 
   6  -5   4       31.02       46.70     93.17 o 
   7  -5   4     1431.24     1422.70    137.55 o 
   8  -5   4     6547.89     6467.75    230.48 o 
   9  -5   4     2495.48     2552.81    244.65 o 
  10  -5   4      795.03      933.60    214.53 o 
  11  -5   4      202.97       14.31    257.86 o 
  12  -5   4      321.82      160.04    241.05 o 
  13  -5   4     2539.92     2766.02    368.85 o 
  14  -5   4       76.10     -266.19    266.19 o 
 -13  -4   4      228.01      496.81    320.87 o 
 -12  -4   4     3218.90     2748.39    742.70 o 
 -11  -4   4     1296.29     1254.51    286.65 o 
 -10  -4   4       18.81      296.20    187.87 o 
  -9  -4   4      187.48      239.22    143.21 o 
  -8  -4   4    13324.03    13939.72    356.15 o 
  -7  -4   4    11150.11    11836.11    326.70 o 
  -6  -4   4        3.09       33.19     96.22 o 
  -5  -4   4      946.19      985.77    107.93 o 
  -4  -4   4    49191.16    47551.07    803.39 o 
  -3  -4   4    17628.33    16151.48    323.43 o 
  -2  -4   4        0.58       76.15     64.02 o 
  -1  -4   4    27273.41    25812.67    449.97 o 
   0  -4   4    14498.57    13458.61    318.12 o 
   1  -4   4      303.70      376.50     63.53 o 
   2  -4   4      217.23      328.71    120.61 o 
   3  -4   4     3139.22     3711.97    126.07 o 
   4  -4   4    23869.25    22926.36    428.86 o 
   5  -4   4      166.06      190.22     96.33 o 
   6  -4   4     2089.09     2156.34    123.36 o 
   7  -4   4     8447.46     8031.50    234.45 o 
   8  -4   4     1438.10     1565.94    143.44 o 
   9  -4   4     1793.96     1795.10    163.53 o 
  10  -4   4     6365.09     6668.06    352.14 o 
  11  -4   4     2840.05     3184.38    305.09 o 
  12  -4   4      140.85      345.97    240.25 o 
  13  -4   4     3604.02     3076.58    363.27 o 
  14  -4   4     1637.89     1413.55    351.91 o 
 -13  -3   4     5675.68     5883.73    474.73 o 
 -12  -3   4     9656.24     9677.89    511.55 o 
 -11  -3   4      868.32      577.19    445.62 o 
 -10  -3   4     3415.83     3532.34    446.81 o 
  -9  -3   4    19648.89    19757.94    452.88 o 
  -8  -3   4    19208.37    19252.14    424.95 o 
  -7  -3   4       75.08     -154.48    175.87 o 
  -6  -3   4     2336.74     2372.81    147.18 o 
  -5  -3   4    16234.18    15886.12    336.59 o 
  -4  -3   4     2988.61     3480.74    145.99 o 
  -3  -3   4    11328.67    11807.13    422.94 o 
  -2  -3   4      519.27      685.42    100.61 o 
  -1  -3   4    19425.51    18500.27    286.07 o 
   0  -3   4      244.37      505.35     44.52 o 
   1  -3   4    35993.89    33007.60    465.08 o 
   2  -3   4    31767.39    28735.70    523.25 o 
   3  -3   4      699.88      910.61     75.93 o 
   4  -3   4     9512.36     9043.84    207.92 o 
   5  -3   4    40325.02    43091.25    724.73 o 
   6  -3   4     5793.59     6141.59    185.53 o 
   7  -3   4      166.13      185.99    110.77 o 
   8  -3   4    14863.01    15762.10    359.39 o 
   9  -3   4    15122.59    14904.09    562.47 o 
  10  -3   4     5481.37     5107.09    305.92 o 
  11  -3   4       75.07        0.53    197.77 o 
  12  -3   4      946.05      773.60    239.88 o 
  13  -3   4     8545.98     8516.53    475.45 o 
  14  -3   4        8.08     -278.23    278.23 o 
 -13  -2   4      828.25     1647.79    488.40 o 
 -12  -2   4     2326.75     2062.88    420.66 o 
 -11  -2   4     3949.50     4014.96    334.56 o 
 -10  -2   4        0.70      -29.79    192.47 o 
  -9  -2   4      178.83      115.88    162.03 o 
  -8  -2   4     7657.78     7876.22    250.38 o 
  -7  -2   4    17187.77    18233.93    415.56 o 
  -6  -2   4      852.41      960.80    110.70 o 
  -5  -2   4     1746.46     1677.08    118.91 o 
  -4  -2   4    44516.07    41967.71    710.53 o 
  -3  -2   4    31678.32    29548.30    673.42 o 
  -2  -2   4       80.39       75.31     73.56 o 
  -1  -2   4     7842.74     7634.00    170.98 o 
   0  -2   4    28081.57    23607.56    388.18 o 
   1  -2   4    10553.65     9419.29    197.25 o 
   2  -2   4     2984.60     2933.90     84.39 o 
   3  -2   4      115.91       92.15     50.09 o 
   4  -2   4    37514.66    37605.18    793.84 o 
   5  -2   4     8318.26     9362.11    220.84 o 
   6  -2   4     3600.45     3480.52    153.75 o 
   7  -2   4     6017.99     6449.00    205.84 o 
   8  -2   4     9683.30     9834.59    269.34 o 
   9  -2   4      426.84      425.29    127.02 o 
  10  -2   4     7196.37     7203.93    344.66 o 
  11  -2   4     1102.55     1455.16    244.65 o 
  12  -2   4      516.95       31.63    212.71 o 
  13  -2   4     3387.89     3016.43    471.76 o 
  14  -2   4    11749.77    11394.79    561.14 o 
 -13  -1   4     3049.58     3156.24    400.30 o 
 -12  -1   4     7879.34     7877.94    464.93 o 
 -11  -1   4     1277.30     1068.71    265.47 o 
 -10  -1   4      920.99      956.83    229.39 o 
  -9  -1   4     7210.38     7554.60    428.98 o 
  -8  -1   4    16264.64    15959.98    396.96 o 
  -7  -1   4      245.06      120.11    103.33 o 
  -6  -1   4      177.05      241.48     87.46 o 
  -5  -1   4     5459.64     5601.96    173.65 o 
  -4  -1   4    16955.96    17485.07    716.98 o 
  -3  -1   4    10883.94    11168.74    277.07 o 
  -2  -1   4     5049.48     4561.76    127.65 o 
  -1  -1   4     1055.84     1042.37    120.77 o 
   0  -1   4     1496.42     1402.09     67.61 o 
   1  -1   4    21200.29    19759.31    426.82 o 
   2  -1   4     3785.84     3564.70     79.31 o 
   3  -1   4     2767.15     2741.39    154.32 o 
   4  -1   4     1320.14     1390.61     84.82 o 
   5  -1   4    51615.38    52828.84    865.15 o 
   6  -1   4    28656.75    30147.47    553.48 o 
   7  -1   4       37.43       53.72     93.21 o 
   8  -1   4     7143.55     7113.53    233.28 o 
   9  -1   4    18721.38    20141.31    550.81 o 
  10  -1   4     7291.38     7097.15    336.23 o 
  11  -1   4       63.34      -54.42    226.97 o 
  12  -1   4      851.28      937.50    249.35 o 
  13  -1   4    18912.79    19579.42    774.78 o 
  14  -1   4      663.34     1027.47    318.46 o 
 -13   0   4      193.14      241.67    363.62 o 
 -12   0   4      412.20      697.23    285.56 o 
 -11   0   4     2221.19     2125.45    290.37 o 
 -10   0   4     1062.72     1300.81    234.32 o 
  -9   0   4       50.83      333.68    253.11 o 
  -8   0   4     1806.41     1970.68    160.78 o 
  -7   0   4     4287.65     4237.82    162.98 o 
  -6   0   4      883.21      718.79     95.19 o 
  -5   0   4       80.09       30.73     66.61 o 
  -4   0   4    30410.95    30769.22    535.11 o 
  -3   0   4    46931.66    44822.07    735.83 o 
  -2   0   4     3695.00     3835.13    117.00 o 
  -1   0   4     2945.23     2774.19     91.67 o 
   0   0   4     9657.87     9230.29    146.75 o 
   1   0   4    20633.72    17823.93    437.61 o 
   2   0   4      293.43      316.13     35.76 o 
   3   0   4     3674.73     3780.43    148.54 o 
   4   0   4    47274.69    50735.18    815.34 o 
   5   0   4    30440.52    33039.46    959.47 o 
   6   0   4     6423.31     8248.63    248.34 o 
   7   0   4       81.35      168.59     81.84 o 
   8   0   4     7005.60     8280.08    235.33 o 
   9   0   4      402.17      373.92    135.66 o 
  10   0   4     1142.88      927.84    143.29 o 
  11   0   4     1924.48     1963.17    248.72 o 
  12   0   4     1387.27     1619.11    269.57 o 
  13   0   4     1130.63     1318.54    293.16 o 
  14   0   4    17224.37    16947.82    764.09 o 
  15   0   4      494.95      299.67    317.37 o 
 -13   1   4      469.09      668.99    314.35 o 
 -12   1   4      325.07       60.75    266.18 o 
 -11   1   4      725.99      698.20    251.13 o 
 -10   1   4       86.57      -35.78    177.59 o 
  -9   1   4      244.24      107.35    251.92 o 
  -8   1   4     2238.58     2341.43    232.39 o 
  -7   1   4      164.70      303.77     87.19 o 
  -6   1   4       93.35       69.11     70.56 o 
  -5   1   4     5487.57     5549.64    159.09 o 
  -4   1   4    17535.01    19827.42    805.34 o 
  -3   1   4     2335.93     3125.23    110.56 o 
  -2   1   4      238.86      226.82     55.98 o 
  -1   1   4     2080.12     2189.25     85.05 o 
   0   1   4      632.85      591.00     44.73 o 
   1   1   4     3216.74     3232.75     72.23 o 
   2   1   4      343.55      469.42     50.98 o 
   3   1   4       75.89       42.63     45.97 o 
   4   1   4      346.06      348.23     59.72 o 
   5   1   4    55448.84    64320.23   1029.88 o 
   6   1   4    37874.45    42537.19    873.70 o 
   7   1   4        0.22      104.09     81.17 o 
   8   1   4      437.93      533.82    139.83 o 
   9   1   4     9755.35    10340.99    281.11 o 
  10   1   4     1999.14     2265.77    166.88 o 
  11   1   4       37.98     -110.40    110.40 o 
  12   1   4      329.13      404.03    322.03 o 
  13   1   4    17596.31    17950.68    924.51 o 
  14   1   4     2845.19     2248.98    355.81 o 
  15   1   4      123.07     -183.93    284.82 o 
 -13   2   4       19.15     -242.46    258.54 o 
 -12   2   4      464.88      612.83    287.57 o 
 -11   2   4       55.91      500.05    246.00 o 
 -10   2   4     1410.61     1708.80    413.53 o 
  -9   2   4      128.33      206.26    170.05 o 
  -8   2   4        1.18       62.47    151.00 o 
  -7   2   4        3.19      168.75     76.18 o 
  -6   2   4      327.55      265.08     56.10 o 
  -5   2   4      120.99      202.05     74.77 o 
  -4   2   4     1997.18     2508.62    120.41 o 
  -3   2   4     2806.86     2679.12    102.41 o 
  -2   2   4     1613.05     1410.46     79.38 o 
  -1   2   4     3679.77     3368.20    106.31 o 
   0   2   4     8549.37     9221.47    181.89 o 
   1   2   4    75389.52    80771.21   2438.14 o 
   2   2   4     1390.11     1630.51     68.85 o 
   3   2   4     2801.75     3234.63     86.77 o 
   4   2   4      126.11      113.20     59.17 o 
   5   2   4    22741.67    27237.67    475.56 o 
   6   2   4      580.44      617.27     89.09 o 
   7   2   4     2031.76     2115.58    126.24 o 
   8   2   4     1434.68     1564.91    126.91 o 
   9   2   4      339.51      271.98    108.84 o 
  10   2   4      571.20      843.33    137.93 o 
  11   2   4     1561.43     1776.20    240.42 o 
  12   2   4      466.43      221.54    379.07 o 
  14   2   4     6960.48     6642.96    689.22 o 
  15   2   4      952.42      878.24    344.40 o 
 -13   3   4       79.61      280.17    305.73 o 
 -12   3   4     2989.67     3027.19    368.36 o 
 -11   3   4      824.84      985.05    273.90 o 
 -10   3   4      619.33      684.73    214.60 o 
  -9   3   4      175.08      130.88    225.78 o 
  -8   3   4       59.71       24.35    234.10 o 
  -7   3   4      187.77      116.69    142.00 o 
  -6   3   4       25.53       95.73    120.86 o 
  -5   3   4      340.14      429.05    173.49 o 
  -4   3   4      285.63      184.87     78.21 o 
  -3   3   4     1694.75     1864.13    118.00 o 
  -2   3   4     3366.91     3691.73    118.62 o 
  -1   3   4     2987.11     3201.14    101.87 o 
   0   3   4     1550.49     1643.16     77.50 o 
   1   3   4     3903.91     4176.12    112.94 o 
   2   3   4      556.59      739.01     57.20 o 
   3   3   4       97.98       62.13     39.27 o 
   4   3   4     1146.21     1190.73     98.11 o 
   5   3   4     1160.06     1110.74     83.99 o 
   6   3   4     1749.91     2135.55    141.10 o 
   7   3   4        4.92       28.40     99.90 o 
   8   3   4      194.41       79.63     89.18 o 
   9   3   4     3435.47     3838.81    260.91 o 
  10   3   4      609.24      720.71    137.25 o 
  11   3   4      182.96     -124.81    191.85 o 
  12   3   4      392.79       99.52    207.42 o 
  13   3   4     2551.53     2284.61    478.89 o 
  14   3   4     1392.14     1153.37    402.84 o 
  15   3   4       12.17     -282.09    326.79 o 
 -13   4   4     3477.29     4309.99    447.58 o 
 -12   4   4     3454.10     3088.52    388.58 o 
 -11   4   4     1146.77     1180.08    277.04 o 
 -10   4   4       72.47       47.12    307.77 o 
  -9   4   4      833.32     1408.81    233.59 o 
  -8   4   4        6.45      -56.28    152.24 o 
  -7   4   4      389.75      252.60    152.90 o 
  -6   4   4     1297.54     1385.21    301.83 o 
  -5   4   4      139.45      117.09    109.30 o 
  -4   4   4     1500.77     1569.12    133.44 o 
  -3   4   4    15038.24    15102.19    299.13 o 
  -2   4   4    12715.33    12434.46    246.31 o 
  -1   4   4      122.42       60.60     49.71 o 
   0   4   4     1427.79     1333.25     76.49 o 
   1   4   4    34833.52    35134.85    578.11 o 
   2   4   4     3365.43     3683.36     91.71 o 
   3   4   4        7.40        3.84     34.23 o 
   4   4   4     4674.26     4702.19    142.35 o 
   5   4   4     3006.91     3379.91    142.74 o 
   6   4   4       83.38      250.44     99.79 o 
   7   4   4       79.10      144.60     84.28 o 
   8   4   4      266.73      347.39     98.90 o 
   9   4   4       14.27       68.15    100.00 o 
  10   4   4      485.87      179.82    187.47 o 
  11   4   4      577.59      427.82    142.67 o 
  12   4   4      439.83      661.16    171.17 o 
  13   4   4      260.29      423.97    252.94 o 
  14   4   4       31.10     -164.55    254.40 o 
  15   4   4        2.65     -368.38    368.38 o 
 -13   5   4        6.44       17.89    419.48 o 
 -12   5   4     7416.45     7510.01    478.63 o 
 -11   5   4     6154.60     6592.84    490.77 o 
 -10   5   4      202.97      -47.75    238.85 o 
  -9   5   4       13.95      -57.37    172.70 o 
  -8   5   4     5456.59     5401.71    366.00 o 
  -7   5   4     2105.87     2176.51    286.38 o 
  -6   5   4      343.42      370.75    140.42 o 
  -5   5   4     1444.05     1339.42    157.54 o 
  -4   5   4    17245.69    16624.57    265.38 o 
  -3   5   4     3733.56     3743.36    120.71 o 
  -2   5   4     6473.20     6401.14    162.52 o 
  -1   5   4     2490.68     2543.04    101.92 o 
   0   5   4     1103.12      890.23     76.86 o 
   1   5   4       14.65      -59.16     59.16 o 
   2   5   4      287.51      295.81     43.07 o 
   3   5   4      866.45     1026.54     49.06 o 
   4   5   4     5151.64     5496.00    150.56 o 
   5   5   4     5005.85     5252.77    139.22 o 
   6   5   4     4593.17     4534.08    183.53 o 
   7   5   4     2025.11     2249.53    187.75 o 
   8   5   4      448.07      348.78    102.15 o 
   9   5   4       37.03       -7.44    132.69 o 
  10   5   4      559.23      588.60    135.04 o 
  11   5   4       79.76      138.28    156.75 o 
  12   5   4     1259.05     1354.72    196.54 o 
  13   5   4     1025.96     1412.17    735.57 o 
  14   5   4      644.96     -342.24    342.24 o 
  15   5   4        3.57     -385.01    385.01 o 
 -12   6   4     9212.23     8508.09    508.94 o 
 -11   6   4      596.59      684.25    272.61 o 
 -10   6   4      975.55      826.20    245.94 o 
  -9   6   4     2610.66     2118.60    373.13 o 
  -8   6   4      577.04      708.77    420.66 o 
  -7   6   4     1688.99     1522.42    204.69 o 
  -6   6   4     6342.96     6231.18    293.39 o 
  -5   6   4     1607.05     1261.19    162.60 o 
  -4   6   4      256.00       53.34     75.81 o 
  -3   6   4    44863.21    42460.96    751.19 o 
  -2   6   4    22257.14    22868.82    417.66 o 
  -1   6   4      129.85       50.78     83.82 o 
   0   6   4     2602.45     2336.76    104.33 o 
   1   6   4    45560.03    43156.60    711.08 o 
   2   6   4     7081.27     7493.71    143.40 o 
   3   6   4     2306.10     2096.74    118.87 o 
   4   6   4     8779.78     9651.64    344.54 o 
   5   6   4    38547.45    38168.96    689.78 o 
   6   6   4     3364.78     4090.34    168.29 o 
   7   6   4     1700.37     1614.64    137.82 o 
   8   6   4       20.67       40.80     86.61 o 
   9   6   4     3303.76     3295.34    210.86 o 
  10   6   4      676.57      698.04    182.73 o 
  11   6   4      385.76      451.19    153.76 o 
  12   6   4      801.84      846.04    182.86 o 
  13   6   4     2231.73     2096.19    456.31 o 
  14   6   4      777.72     1164.55    430.17 o 
  15   6   4     1863.05     1285.76    480.08 o 
 -12   7   4     3767.70     3063.11    400.97 o 
 -11   7   4     9218.93     9431.63    506.32 o 
 -10   7   4       12.89      -12.66    214.93 o 
  -9   7   4      987.32      684.05    230.21 o 
  -8   7   4    14037.65    14154.60    491.18 o 
  -7   7   4     7905.28     8431.49    367.61 o 
  -6   7   4      668.66      504.99    167.21 o 
  -5   7   4      730.93      775.79     94.34 o 
  -4   7   4    32057.59    31093.03    557.62 o 
  -3   7   4    32607.24    32584.91    578.60 o 
  -2   7   4       29.97      -14.64    102.74 o 
  -1   7   4        6.18      -58.35     58.35 o 
   0   7   4    12847.49    12819.12    269.04 o 
   1   7   4     4936.60     4649.72    242.88 o 
   2   7   4     6531.05     6535.26    196.22 o 
   3   7   4     2106.62     1925.36     76.15 o 
   4   7   4    11198.57    10868.00    433.74 o 
   5   7   4     1133.75     1254.25     68.95 o 
   6   7   4    26355.34    26176.59    426.49 o 
   7   7   4     3945.23     4112.40    151.86 o 
   8   7   4        5.05      -88.16     88.16 o 
   9   7   4     1270.46     1572.28    140.97 o 
  10   7   4    15656.19    15587.57    348.69 o 
  11   7   4     1853.07     1526.58    174.06 o 
  12   7   4      148.46     -216.27    216.27 o 
  13   7   4     1654.21     1568.58    320.85 o 
 -12   8   4    10157.15     9699.68    537.89 o 
 -11   8   4       39.16      515.22    283.21 o 
 -10   8   4       76.42     -124.03    225.01 o 
  -9   8   4     2145.81     1686.00    265.47 o 
  -8   8   4     3911.69     3962.90    291.28 o 
  -7   8   4      584.47      864.82    204.38 o 
  -6   8   4     7286.31     7476.82    337.34 o 
  -5   8   4      340.53      207.72     71.66 o 
  -4   8   4     1012.58     1198.96    114.57 o 
  -3   8   4    13228.94    12842.99    288.50 o 
  -2   8   4    18924.26    18282.23    405.84 o 
  -1   8   4       32.79       25.72     71.50 o 
   0   8   4     1390.50     1092.93    141.09 o 
   1   8   4    40161.01    38164.95    652.85 o 
   2   8   4    36986.52    33642.06    495.89 o 
   3   8   4        8.32       28.52    100.45 o 
   4   8   4      368.29      330.42    113.57 o 
   5   8   4    29602.19    27053.73    635.80 o 
   6   8   4     8850.62     8121.17    162.85 o 
   7   8   4       88.02       90.94     76.82 o 
   8   8   4     2482.11     2857.52    145.81 o 
   9   8   4     7307.37     7247.83    221.32 o 
  10   8   4     5498.86     5068.90    209.63 o 
  11   8   4     1791.42     1875.78    218.13 o 
  12   8   4       12.04       -9.40    175.09 o 
  13   8   4     3341.31     3188.85    278.85 o 
  14   8   4      337.25      500.30    339.46 o 
 -11   9   4     5184.61     5096.95    443.81 o 
 -10   9   4      166.35      170.45    535.93 o 
  -9   9   4     1192.29     1186.45    254.40 o 
  -8   9   4     6561.19     6697.48    372.16 o 
  -7   9   4    20569.05    20231.57    611.64 o 
  -6   9   4     2436.22     2694.39    250.53 o 
  -5   9   4       20.13       20.36     80.47 o 
  -4   9   4    10509.84    10628.07    263.14 o 
  -3   9   4    28077.54    27553.30    518.48 o 
  -2   9   4       19.15       86.68    241.23 o 
  -1   9   4     1499.30     1655.34    122.09 o 
   0   9   4    22193.98    21168.89    410.82 o 
   1   9   4    18241.92    17379.21    787.91 o 
   2   9   4     1341.65     1204.45    146.89 o 
   3   9   4     9948.94     9458.27    309.80 o 
   4   9   4     1579.50     1821.06    162.14 o 
   5   9   4      155.13      -71.85    281.63 o 
   6   9   4    27471.15    26980.49    708.24 o 
   7   9   4     1404.45     1195.30    108.58 o 
   8   9   4        7.76      -45.36     82.26 o 
   9   9   4      880.19     1211.17    219.98 o 
  10   9   4    15555.76    16048.24    434.43 o 
  11   9   4    10638.51    10134.44    358.94 o 
  12   9   4       82.23      -14.08    178.59 o 
  13   9   4     1152.12      738.55    227.05 o 
  14   9   4     7227.24     7000.33    723.68 o 
 -11  10   4      505.81      593.77    307.04 o 
 -10  10   4      156.33      385.07    362.44 o 
  -9  10   4     1364.09     1571.71    288.12 o 
  -8  10   4     2314.58     2183.14    284.22 o 
  -7  10   4        4.87       31.87    195.44 o 
  -6  10   4     3424.76     3000.17    275.05 o 
  -5  10   4     2072.37     2239.85    318.47 o 
  -4  10   4        0.92       56.08     94.57 o 
  -3  10   4     3769.27     3774.50    168.66 o 
  -2  10   4     5127.59     5026.04    190.60 o 
  -1  10   4       19.91      -74.89     78.65 o 
   0  10   4      198.55      366.15     92.84 o 
   1  10   4     9913.63     9310.58    237.61 o 
   2  10   4    22233.31    21614.32    415.90 o 
   3  10   4     5069.71     5024.20    246.00 o 
   4  10   4      592.02      446.58    131.83 o 
   5  10   4    11252.21    10622.83    354.36 o 
   6  10   4    12369.11    12590.62    411.11 o 
   7  10   4      877.01     1117.40    261.43 o 
   8  10   4     4243.35     4117.96    259.19 o 
   9  10   4    14009.95    14139.73    394.08 o 
  10  10   4     7627.71     7125.07    305.07 o 
  11  10   4      287.53      402.40    190.95 o 
  12  10   4      562.76      432.99    202.66 o 
  13  10   4     1529.67     1655.95    254.87 o 
  14  10   4       19.32     -221.26    221.26 o 
 -10  11   4       43.99     -254.30    254.30 o 
  -9  11   4      182.21      626.97    325.60 o 
  -8  11   4      717.11      616.71    252.41 o 
  -7  11   4     5268.21     5389.05    535.93 o 
  -6  11   4     4767.60     4703.21    324.01 o 
  -5  11   4      598.58      647.33    189.05 o 
  -4  11   4     1073.66     1000.66    132.38 o 
  -3  11   4     7892.93     7746.19    247.75 o 
  -2  11   4     2166.52     1910.63    145.36 o 
  -1  11   4     1637.00     1506.81    130.90 o 
   0  11   4     5055.95     4969.05    190.85 o 
   1  11   4    16518.21    17052.71    365.87 o 
   2  11   4      248.24      296.98    180.62 o 
   3  11   4     1593.87     1417.31    119.68 o 
   4  11   4        7.15      -57.20    124.79 o 
   5  11   4       12.41     -110.33    110.33 o 
   6  11   4     8217.62     8623.68    349.30 o 
   7  11   4     2285.94     2397.38    228.09 o 
   8  11   4        8.28       43.47    161.07 o 
   9  11   4       52.65      134.54    171.27 o 
  10  11   4     5597.90     5559.43    286.37 o 
  11  11   4     6975.79     6411.79    315.83 o 
  12  11   4      598.41      623.38    220.17 o 
  13  11   4       86.44      113.62    216.88 o 
  14  11   4     5493.50     4965.20    373.12 o 
 -10  12   4      237.07      417.21    306.28 o 
  -9  12   4      271.48      446.02    557.32 o 
  -8  12   4       19.82      307.02    251.66 o 
  -7  12   4       14.20      120.13    212.54 o 
  -6  12   4        6.69      124.77    210.07 o 
  -5  12   4       26.80     -160.42    160.42 o 
  -4  12   4       10.68      115.06    153.26 o 
  -3  12   4     1470.39     1409.70    214.63 o 
  -2  12   4      574.38      443.09    125.10 o 
  -1  12   4      520.17      622.00    160.37 o 
   0  12   4      587.96      550.70    123.38 o 
   1  12   4     1075.89      951.86    130.25 o 
   2  12   4     4684.92     4356.87    171.90 o 
   3  12   4     1863.91     2049.42    211.03 o 
   4  12   4      204.85      -30.47    224.59 o 
   5  12   4     4254.96     4382.29    268.31 o 
   6  12   4     8333.03     7769.44    343.07 o 
   7  12   4     1105.65      960.04    199.57 o 
   8  12   4     2850.92     2717.79    326.79 o 
   9  12   4     5805.14     5274.13    326.53 o 
  10  12   4     2635.52     2570.47    295.06 o 
  11  12   4      248.20      321.66    407.59 o 
  12  12   4      829.54      598.68    226.67 o 
  13  12   4      779.45      681.17    256.11 o 
  -9  13   4       56.43      489.74    307.48 o 
  -8  13   4      158.28     -222.67    222.67 o 
  -7  13   4     1008.93      770.22    266.31 o 
  -6  13   4      200.02     -246.01    352.93 o 
  -5  13   4      609.67      634.28    224.89 o 
  -4  13   4      649.87      789.96    217.98 o 
  -3  13   4     1373.19     1469.73    195.73 o 
  -2  13   4      899.21      594.53    135.06 o 
  -1  13   4     3034.89     3006.43    185.29 o 
   0  13   4     1784.86     1843.99    160.52 o 
   1  13   4       62.82      -96.75     96.75 o 
   2  13   4      191.33      149.95    103.36 o 
   3  13   4      327.09      344.29    243.60 o 
   4  13   4      529.03      203.18    210.33 o 
   5  13   4      195.20      262.51    169.11 o 
   6  13   4      675.78      388.73    174.70 o 
   7  13   4     1217.97     1350.19    261.43 o 
   8  13   4      471.83      359.65    308.96 o 
   9  13   4      883.65      799.12    266.18 o 
  10  13   4      191.64      335.54    214.64 o 
  11  13   4      285.69      640.96    257.45 o 
  12  13   4        7.32      -51.52    234.02 o 
  13  13   4       15.57      -37.59    275.52 o 
  -9  14   4       72.71     -153.47    319.66 o 
  -8  14   4      899.28     1211.04    702.29 o 
  -7  14   4      306.68      565.99    278.03 o 
  -6  14   4      803.94     1146.96    273.79 o 
  -5  14   4      389.99      456.28    231.03 o 
  -4  14   4       54.97      -47.77    238.85 o 
  -3  14   4     1116.06     1172.23    200.92 o 
  -2  14   4       92.20     -114.69    219.17 o 
  -1  14   4      975.42      781.79    262.13 o 
   0  14   4      769.76      634.48    141.18 o 
   1  14   4      405.17      596.31    173.49 o 
   2  14   4     2270.38     2295.51    241.58 o 
   3  14   4      495.94      287.63    177.07 o 
   4  14   4      253.68      327.65    177.59 o 
   5  14   4     1659.89     1638.30    254.30 o 
   6  14   4     2024.10     1894.02    239.05 o 
   7  14   4      263.78      274.37    274.50 o 
   8  14   4     1762.66     1807.83    331.54 o 
   9  14   4      313.05      156.64    208.30 o 
  10  14   4       40.58     -111.54    215.02 o 
  11  14   4      100.49       95.53    245.40 o 
  12  14   4      105.58      -22.54    257.44 o 
  -8  15   4       13.26     -196.62    278.44 o 
  -7  15   4     2427.62     3166.86    379.40 o 
  -6  15   4     3620.02     3976.12    508.60 o 
  -5  15   4       17.12     -223.34    223.34 o 
  -4  15   4      198.29       44.78    222.58 o 
  -3  15   4      711.88      381.91    249.45 o 
  -2  15   4       18.85       -9.92    160.51 o 
  -1  15   4     2799.57     2612.72    208.20 o 
   0  15   4      112.16       31.09    135.72 o 
   1  15   4     1821.70     2065.72    254.04 o 
   2  15   4     1165.25     1269.12    375.51 o 
   3  15   4       39.13     -164.43    164.43 o 
   4  15   4        5.95       78.71    185.43 o 
   5  15   4      987.00     1079.47    349.37 o 
   6  15   4      522.74      756.14    218.65 o 
   7  15   4        9.19       86.19    205.00 o 
   8  15   4       16.16      175.72    237.66 o 
   9  15   4     1095.00      883.76    255.11 o 
  10  15   4      459.98      848.69    281.52 o 
  11  15   4      613.80      685.15    392.14 o 
  12  15   4      241.76      224.46    343.42 o 
  -7  16   4     1013.34     1073.50    329.27 o 
  -6  16   4      136.83      -70.10    258.54 o 
  -5  16   4      537.95      491.12    260.47 o 
  -4  16   4      707.45      336.45    398.09 o 
  -3  16   4      893.72     1289.25    275.34 o 
  -2  16   4      420.35      369.36    168.50 o 
  -1  16   4      157.38      -22.64    183.40 o 
   0  16   4        8.51      132.63    192.14 o 
   1  16   4      233.09      114.14    414.72 o 
   2  16   4     5564.03     5258.20    386.20 o 
   3  16   4     6943.76     7245.13    380.15 o 
   4  16   4       25.93       -7.27    198.95 o 
   5  16   4       11.82       48.44    200.97 o 
   6  16   4      553.57      194.97    210.32 o 
   7  16   4      565.88      603.65    240.38 o 
   8  16   4      818.70     1062.61    268.77 o 
   9  16   4       26.85      -35.88    226.68 o 
  10  16   4      971.67      540.67    483.64 o 
  11  16   4       70.34       66.88    267.26 o 
  -6  17   4     2455.95     3053.30    405.01 o 
  -5  17   4      350.35      506.43    285.32 o 
  -4  17   4       62.93      100.62    263.70 o 
  -3  17   4     4055.05     5029.71    686.85 o 
  -2  17   4     3898.62     3486.85    322.04 o 
  -1  17   4      111.91     -125.49    314.90 o 
   0  17   4      262.37      585.72    236.38 o 
   1  17   4      949.86     1117.54    376.70 o 
   2  17   4     3241.34     3477.58    405.22 o 
   3  17   4        9.48      296.41    240.04 o 
   4  17   4       61.17      -72.62    201.62 o 
   5  17   4     3065.34     3555.94    329.50 o 
   6  17   4      968.22     1105.29    803.30 o 
   7  17   4      539.75      201.54    250.68 o 
   8  17   4      247.38     -218.51    218.51 o 
   9  17   4      136.65     -236.61    236.61 o 
  10  17   4      208.94      315.63    285.36 o 
  -5  18   4        4.68     -257.11    257.11 o 
  -4  18   4     1876.24     1856.15    496.72 o 
  -3  18   4     2572.41     2590.53    544.25 o 
  -2  18   4      942.39     1559.07    465.82 o 
  -1  18   4     2911.79     3578.51    339.01 o 
   0  18   4      538.56      743.44    264.96 o 
   1  18   4       55.19      253.74    236.35 o 
   2  18   4     2846.18     3507.25    341.43 o 
   3  18   4     5205.25     5877.08    393.62 o 
   4  18   4      285.64      250.30    264.99 o 
   5  18   4      425.07      317.33    255.25 o 
   6  18   4     4424.26     4657.18    395.89 o 
   7  18   4     1736.85     2220.17    589.40 o 
   8  18   4      280.95      315.77    278.34 o 
   9  18   4        0.53      161.37    276.03 o 
  -4  19   4       13.90       -9.51    423.04 o 
  -3  19   4     1800.18     1758.71    534.74 o 
  -2  19   4     4294.97     4700.98    615.55 o 
  -1  19   4      669.72      731.08    424.23 o 
   0  19   4      385.63      265.81    255.30 o 
   1  19   4     1381.68     1301.80    386.20 o 
   2  19   4     2309.96     2633.73    468.20 o 
   3  19   4       33.20       -6.98    490.77 o 
   4  19   4        3.10      311.92    255.70 o 
   5  19   4     2914.99     3010.46    358.97 o 
   6  19   4     2668.21     2723.06    418.29 o 
   7  19   4      279.01      645.30    289.51 o 
   8  19   4      701.71      165.65    308.18 o 
  -2  20   4      148.23     -232.91    444.43 o 
  -1  20   4      581.26      287.57    437.30 o 
   0  20   4      161.27      188.17    258.95 o 
   1  20   4      209.95      382.30    427.79 o 
   2  20   4     2314.71     3022.05    389.14 o 
   3  20   4     2909.92     3504.54    388.88 o 
   4  20   4      155.94      287.54    289.29 o 
   5  20   4        4.76     -149.37    387.39 o 
   6  20   4     2274.08     2618.45    411.24 o 
   2  21   4     1884.09     1897.61    386.53 o 
   3  21   4      546.92      462.77    430.17 o 
  -4 -19   5        0.06     -404.03    404.03 o 
  -3 -19   5       48.08      -95.39    377.88 o 
  -2 -19   5      448.18      715.32    343.73 o 
  -1 -19   5      967.32     1178.15    368.79 o 
   0 -19   5      523.52      591.26    340.87 o 
   1 -19   5     1036.70      900.49    357.94 o 
   2 -19   5       33.84     -293.25    293.25 o 
  -6 -18   5       27.39     -215.79    300.14 o 
  -5 -18   5     1491.81     1544.23    362.08 o 
  -4 -18   5      326.23        6.36    283.77 o 
  -3 -18   5      156.28     -128.85    263.80 o 
  -2 -18   5      829.69     1749.20    537.12 o 
  -1 -18   5        5.55      255.95    284.49 o 
   0 -18   5      763.66      827.68    406.40 o 
   1 -18   5       78.36      426.05    299.89 o 
   2 -18   5       29.45      -40.15    272.99 o 
   3 -18   5     2086.44     2141.61    430.17 o 
   4 -18   5      521.32      791.42    482.46 o 
  -7 -17   5      287.06      817.69    332.67 o 
  -6 -17   5      227.40      -87.72    674.96 o 
  -5 -17   5      567.26      242.94    277.27 o 
  -4 -17   5        0.08     -236.51    236.51 o 
  -3 -17   5        2.89     -235.39    240.30 o 
  -2 -17   5        0.27     -241.27    241.27 o 
  -1 -17   5      175.89      372.79    256.68 o 
   0 -17   5      130.41     -194.64    231.84 o 
   1 -17   5     1260.15     1240.20    305.56 o 
   2 -17   5        0.79        7.44    253.69 o 
   3 -17   5      137.03       19.18    212.80 o 
   4 -17   5      484.82      520.43    239.71 o 
   5 -17   5       35.72     -124.39    297.08 o 
   6 -17   5      192.01      399.68    321.27 o 
  -8 -16   5        6.31     -297.08    297.08 o 
  -7 -16   5      310.73      619.17    302.79 o 
  -6 -16   5       27.49     -119.23    245.34 o 
  -5 -16   5      185.94      137.51    260.86 o 
  -4 -16   5      110.80      271.52    247.02 o 
  -3 -16   5      614.75      817.64    326.79 o 
  -2 -16   5     1344.77     1375.93    283.88 o 
  -1 -16   5      416.96      141.29    364.81 o 
   0 -16   5      391.72      239.19    247.67 o 
   1 -16   5      454.08      349.95    231.78 o 
   2 -16   5      875.79     1017.54    333.92 o 
   3 -16   5     1213.08     1048.64    290.86 o 
   4 -16   5      210.92      224.51    211.77 o 
   5 -16   5      249.48      271.93    258.52 o 
   6 -16   5       24.92      332.63    269.80 o 
   7 -16   5        6.96       77.76    289.80 o 
  -9 -15   5     2350.73     2264.29    369.80 o 
  -8 -15   5     1265.81     1944.76    457.50 o 
  -7 -15   5      235.51      -51.38    249.54 o 
  -6 -15   5      342.60      245.51    260.42 o 
  -5 -15   5      196.19      414.48    405.22 o 
  -4 -15   5      278.58      292.94    232.75 o 
  -3 -15   5        8.35      373.76    281.63 o 
  -2 -15   5      265.27      374.58    232.71 o 
  -1 -15   5     1204.35     1575.97    303.02 o 
   0 -15   5      228.37       14.03    209.74 o 
   1 -15   5      225.47      220.41    161.57 o 
   2 -15   5      101.27      163.21    153.97 o 
   3 -15   5        0.32      -69.07    215.88 o 
   4 -15   5      154.86      148.69    215.91 o 
   5 -15   5      173.22     -197.03    197.03 o 
   6 -15   5      129.45      122.00    308.96 o 
   7 -15   5     1329.60     1684.41    314.26 o 
   8 -15   5      765.21      711.42    716.55 o 
 -10 -14   5      237.03      473.83    320.97 o 
  -9 -14   5      765.38      954.52    310.52 o 
  -8 -14   5      108.69     -220.17    220.17 o 
  -7 -14   5       70.58     -127.74    483.64 o 
  -6 -14   5      213.84      530.95    241.84 o 
  -5 -14   5       19.73      212.71    226.87 o 
  -4 -14   5     1620.89     1471.14    265.13 o 
  -3 -14   5     3368.64     3155.68    302.48 o 
  -2 -14   5      600.28      668.15    141.80 o 
  -1 -14   5     1270.67      815.40    152.67 o 
   0 -14   5     5457.77     5604.07    244.66 o 
   1 -14   5     1542.84     1683.17    178.88 o 
   2 -14   5      945.91     1063.27    170.97 o 
   3 -14   5      973.06     1203.43    180.30 o 
   4 -14   5      894.18     1026.77    220.70 o 
   5 -14   5        4.94       -6.22    278.62 o 
   6 -14   5        0.03      339.91    233.58 o 
   7 -14   5      367.34      462.34    254.79 o 
   8 -14   5      239.42      285.93    269.21 o 
   9 -14   5      262.06      329.55    296.30 o 
 -10 -13   5      156.62      462.98    284.58 o 
  -9 -13   5     5764.46     5236.95    423.04 o 
  -8 -13   5     6311.26     6686.27    411.64 o 
  -7 -13   5      157.74       20.13    304.21 o 
  -6 -13   5      749.67      601.90    226.80 o 
  -5 -13   5     2804.68     2459.45    275.05 o 
  -4 -13   5      715.28      664.19    292.33 o 
  -3 -13   5      317.67      328.24    158.47 o 
  -2 -13   5       74.55      -43.03    112.20 o 
  -1 -13   5     4548.58     4601.23    211.51 o 
   0 -13   5     1077.79      992.80    164.54 o 
   1 -13   5       54.24       46.94    149.43 o 
   2 -13   5      969.12      999.65    203.56 o 
   3 -13   5     1596.12     1728.61    182.75 o 
   4 -13   5       10.10      141.93    348.18 o 
   5 -13   5     4176.92     4049.44    258.51 o 
   6 -13   5     1109.79     1092.96    206.45 o 
   7 -13   5      467.46      814.45    254.46 o 
   8 -13   5     2577.98     2969.14    347.09 o 
   9 -13   5     1898.08     1617.63    321.08 o 
  10 -13   5      728.76      782.16    323.22 o 
 -11 -12   5      527.19      669.26    267.50 o 
 -10 -12   5      410.95      432.08    232.42 o 
  -9 -12   5     4324.40     5314.14    410.49 o 
  -8 -12   5       64.02      297.31    228.06 o 
  -7 -12   5      110.20      -46.14    262.62 o 
  -6 -12   5     2257.62     2296.76    333.92 o 
  -5 -12   5        0.23      211.58    180.51 o 
  -4 -12   5     3931.72     4397.04    209.98 o 
  -3 -12   5     8287.45     8355.51    264.38 o 
  -2 -12   5      722.61     1067.11    190.46 o 
  -1 -12   5     5016.91     5319.72    214.30 o 
   0 -12   5    18325.03    18658.02    422.84 o 
   1 -12   5     4808.56     5077.94    219.60 o 
   2 -12   5        5.58      107.49    112.17 o 
   3 -12   5     1462.18     1804.32    168.88 o 
   4 -12   5     5917.57     5608.85    241.07 o 
   5 -12   5     1970.25     2129.85    248.45 o 
   6 -12   5      450.40      527.82    176.32 o 
   7 -12   5     1379.05     1505.02    270.67 o 
   8 -12   5     3895.11     3677.15    337.47 o 
   9 -12   5      596.83      767.31    337.48 o 
  10 -12   5      428.26     -130.87    250.29 o 
 -11 -11   5     1325.36     1246.92    264.33 o 
 -10 -11   5       36.09      331.00    212.94 o 
  -9 -11   5     5533.70     5635.09    317.93 o 
  -8 -11   5    12087.95    12728.85    409.74 o 
  -7 -11   5       33.55      -39.30    192.28 o 
  -6 -11   5     2784.58     2519.70    189.32 o 
  -5 -11   5     4961.20     4874.03    220.85 o 
  -4 -11   5     1006.60     1175.87    143.00 o 
  -3 -11   5      243.70      315.83    117.32 o 
  -2 -11   5     2309.86     1992.47    261.80 o 
  -1 -11   5     9241.12     9452.86    269.85 o 
   0 -11   5    12412.05    12175.07    311.47 o 
   1 -11   5      208.41      109.14    104.06 o 
   2 -11   5      447.06      637.88    119.89 o 
   3 -11   5     5094.65     5090.85    217.29 o 
   4 -11   5      159.41      143.54    128.81 o 
   5 -11   5     7825.51     8040.09    274.34 o 
   6 -11   5     2330.04     2539.43    215.30 o 
   7 -11   5        5.14       61.25    206.77 o 
   8 -11   5     3578.85     3847.99    357.68 o 
   9 -11   5     8288.01     8722.79    440.96 o 
  10 -11   5     1129.37      890.10    276.88 o 
  11 -11   5       67.15      356.52    300.00 o 
 -12 -10   5       17.92      101.96    323.46 o 
 -11 -10   5      183.90      296.32    231.46 o 
 -10 -10   5       11.38      -54.96    264.89 o 
  -9 -10   5     8281.18     8687.82    356.30 o 
  -8 -10   5        0.05       -3.67    164.54 o 
  -7 -10   5      807.11      689.74    142.03 o 
  -6 -10   5     6800.30     6588.52    256.80 o 
  -5 -10   5       36.81       -8.77    106.87 o 
  -4 -10   5     6083.63     5833.67    222.18 o 
  -3 -10   5     9925.12     9950.49    271.91 o 
  -2 -10   5     2713.18     2318.43    169.14 o 
  -1 -10   5      945.12      997.55    169.59 o 
   0 -10   5    35685.49    33494.76    621.85 o 
   1 -10   5    22275.09    21534.71    443.66 o 
   2 -10   5      682.90      502.97    113.36 o 
   3 -10   5        1.53      -95.38     95.38 o 
   4 -10   5     5414.04     5445.56    248.55 o 
   5 -10   5     1363.95     1128.37    154.69 o 
   6 -10   5      233.69      461.07    153.10 o 
   7 -10   5      384.17      565.64    188.22 o 
   8 -10   5    14226.25    14476.17    528.17 o 
   9 -10   5     4269.15     4688.53    344.73 o 
  10 -10   5       18.78     -282.82    282.82 o 
  11 -10   5      865.45      958.38    306.42 o 
  12 -10   5     2939.33     2718.73    384.39 o 
 -12  -9   5      196.41      835.63    363.93 o 
 -11  -9   5     1653.11     1716.92    262.93 o 
 -10  -9   5      346.89      354.48    203.54 o 
  -9  -9   5     3094.11     2868.74    216.71 o 
  -8  -9   5    14997.36    13879.97    343.84 o 
  -7  -9   5        7.81      -38.92    165.34 o 
  -6  -9   5       24.14       63.10    102.63 o 
  -5  -9   5     2073.84     2266.99    166.37 o 
  -4  -9   5     4859.23     4623.53    196.13 o 
  -3  -9   5      467.36      331.36    101.11 o 
  -2  -9   5     2021.59     2083.55    202.05 o 
  -1  -9   5     5007.38     4696.86    178.49 o 
   0  -9   5    32627.88    30440.67    674.27 o 
   1  -9   5      121.18      -77.38     77.38 o 
   2  -9   5       90.93      -81.94     82.26 o 
   3  -9   5     7343.69     7023.48    269.32 o 
   4  -9   5     2020.99     2111.81    148.83 o 
   5  -9   5     2987.77     2896.04    175.28 o 
   6  -9   5     4281.84     3870.39    241.12 o 
   7  -9   5        0.65      -85.97    127.27 o 
   8  -9   5       14.80       26.84    181.29 o 
   9  -9   5    17442.45    16987.93    571.18 o 
  10  -9   5     3981.61     4587.13    365.10 o 
  11  -9   5      280.73       67.99    252.88 o 
  12  -9   5       99.34      243.71    261.76 o 
 -12  -8   5        9.35      445.76   1042.15 o 
 -11  -8   5      144.83      178.69    275.50 o 
 -10  -8   5        1.29      -62.82    155.05 o 
  -9  -8   5     6258.14     6117.94    260.24 o 
  -8  -8   5       39.88      308.47    182.84 o 
  -7  -8   5     4951.26     5234.01    214.41 o 
  -6  -8   5     1154.38      995.80    127.53 o 
  -5  -8   5      108.87      -14.33     87.96 o 
  -4  -8   5       13.91      354.46    107.01 o 
  -3  -8   5     1336.03     1296.56    119.93 o 
  -2  -8   5     5033.77     5178.72    186.05 o 
  -1  -8   5       13.51      130.79    153.47 o 
   0  -8   5    17556.65    18284.99    375.29 o 
   1  -8   5    16253.96    15312.52    329.31 o 
   2  -8   5      243.03      336.72    103.81 o 
   3  -8   5      242.85      128.08    108.05 o 
   4  -8   5     3554.18     3544.72    165.46 o 
   5  -8   5     6162.06     6499.34    219.78 o 
   6  -8   5      181.04      -21.30    132.22 o 
   7  -8   5     1728.93     1560.79    167.35 o 
   8  -8   5     7955.09     7345.18    354.27 o 
   9  -8   5    10388.45     9986.79    904.31 o 
  10  -8   5       23.88     -210.33    210.33 o 
  11  -8   5      975.59      658.95    291.14 o 
  12  -8   5     3156.17     3431.71    390.26 o 
  13  -8   5       85.95      331.37    294.73 o 
 -13  -7   5        5.07     -275.69    399.27 o 
 -12  -7   5      570.76      501.47    385.01 o 
 -11  -7   5      584.16      571.81    268.68 o 
 -10  -7   5      219.53      264.12    175.92 o 
  -9  -7   5      347.02      738.92    175.88 o 
  -8  -7   5     6598.55     6345.80    325.44 o 
  -7  -7   5       16.33      199.37    126.58 o 
  -6  -7   5     3183.36     2975.84    180.01 o 
  -5  -7   5       28.02      -22.06    181.47 o 
  -4  -7   5      162.18       80.42     82.88 o 
  -3  -7   5     5136.30     5451.25    188.24 o 
  -2  -7   5       17.83        5.96     92.15 o 
  -1  -7   5     2040.27     2100.06    121.87 o 
   0  -7   5    15493.62    14375.83    304.05 o 
   1  -7   5       99.11      -35.79     74.58 o 
   2  -7   5      659.74      781.24     99.57 o 
   3  -7   5    12376.99    12417.87    281.67 o 
   4  -7   5     7806.47     7957.78    225.08 o 
   5  -7   5      125.15      149.72    141.17 o 
   6  -7   5     5448.14     5614.21    204.44 o 
   7  -7   5      566.54      631.59    133.29 o 
   8  -7   5      388.29       93.00    155.24 o 
   9  -7   5     9562.98     9557.90    489.59 o 
  10  -7   5     7250.27     7064.37    387.11 o 
  11  -7   5      206.98     -231.34    329.16 o 
  12  -7   5        7.34     -104.63    250.73 o 
  13  -7   5      530.67       54.98    356.49 o 
 -13  -6   5      504.24      705.86    463.44 o 
 -12  -6   5     1856.64     2036.63    476.51 o 
 -11  -6   5      180.84      298.71    254.79 o 
 -10  -6   5     2626.46     2389.16    228.78 o 
  -9  -6   5       60.35       26.01    200.02 o 
  -8  -6   5      213.35      167.22    138.67 o 
  -7  -6   5      509.65      298.80    130.66 o 
  -6  -6   5     2921.36     2664.79    167.57 o 
  -5  -6   5      778.76     1029.63    115.31 o 
  -4  -6   5        0.02       78.90     81.64 o 
  -3  -6   5      108.78       21.08     67.35 o 
  -2  -6   5    13463.80    13259.86    287.97 o 
  -1  -6   5      448.01      529.64     95.15 o 
   0  -6   5      711.03      661.90     88.25 o 
   1  -6   5     7823.25     8532.75    210.75 o 
   2  -6   5      242.00      510.64    102.59 o 
   3  -6   5     1571.53     1893.10    119.35 o 
   4  -6   5      146.14       77.46    136.91 o 
   5  -6   5       52.38       53.73    113.93 o 
   6  -6   5      203.50       19.55     90.85 o 
   7  -6   5     2466.56     2627.20    343.07 o 
   8  -6   5     2046.67     1707.01    186.96 o 
   9  -6   5     9202.27     9233.29    399.35 o 
  10  -6   5        0.82     -112.70    174.89 o 
  11  -6   5       55.99      125.97    208.61 o 
  12  -6   5     2522.20     2564.59    322.45 o 
  13  -6   5      115.62      211.67    345.80 o 
 -13  -5   5      560.55      713.68    394.52 o 
 -12  -5   5      996.26      853.10    313.33 o 
 -11  -5   5       53.42       37.71    251.66 o 
 -10  -5   5      539.13      578.56    176.06 o 
  -9  -5   5     1836.07     1875.33    198.88 o 
  -8  -5   5      460.73      261.71    319.80 o 
  -7  -5   5     1647.48     1945.15    164.75 o 
  -6  -5   5     6538.02     6266.78    224.40 o 
  -5  -5   5      137.51      295.66    106.77 o 
  -4  -5   5    10789.19    10991.30    334.41 o 
  -3  -5   5     1200.32     1063.68     89.25 o 
  -2  -5   5       16.05      -20.11     58.87 o 
  -1  -5   5     1112.95      981.30     89.82 o 
   0  -5   5      393.25      710.07    105.60 o 
   1  -5   5      496.04      637.60     77.37 o 
   2  -5   5     1638.16     1587.36     97.90 o 
   3  -5   5    17452.27    16772.16    398.02 o 
   4  -5   5        1.74       49.04     67.90 o 
   5  -5   5     1140.31     1237.86    203.26 o 
   6  -5   5     4422.16     4521.56    176.36 o 
   7  -5   5    11156.58    11413.31    345.32 o 
   8  -5   5        1.28     -102.80    102.80 o 
   9  -5   5     3001.76     2614.36    187.19 o 
  10  -5   5     1209.73      965.98    319.66 o 
  11  -5   5     1185.28      943.71    233.14 o 
  12  -5   5      242.79      -15.59    225.80 o 
  13  -5   5      205.31     -311.34    311.34 o 
  14  -5   5       78.57      159.10    314.90 o 
 -13  -4   5     2713.39     2958.36    431.44 o 
 -12  -4   5     9454.95     9854.61    532.25 o 
 -11  -4   5        5.66      208.09    298.27 o 
 -10  -4   5     2567.01     2292.99    299.89 o 
  -9  -4   5     8703.65     8992.68    303.33 o 
  -8  -4   5      291.67      352.68    155.95 o 
  -7  -4   5      263.87      311.87    129.62 o 
  -6  -4   5     8098.44     8370.06    250.59 o 
  -5  -4   5       19.35      -29.11     96.49 o 
  -4  -4   5     2339.81     2535.10    136.70 o 
  -3  -4   5     2039.68     2218.61    163.86 o 
  -2  -4   5    15669.07    16098.53    275.22 o 
  -1  -4   5      459.04      355.26     86.00 o 
   0  -4   5     5928.14     5713.78    150.65 o 
   1  -4   5       25.80       60.32     56.04 o 
   2  -4   5     3871.90     3548.13    119.36 o 
   3  -4   5     2873.85     2835.75    119.68 o 
   4  -4   5      396.94      456.60     85.77 o 
   5  -4   5    19191.13    19004.30    371.07 o 
   6  -4   5      894.88      981.16    106.82 o 
   7  -4   5     2051.74     2243.06    262.62 o 
   8  -4   5      299.03      395.42    117.28 o 
   9  -4   5      824.87      844.84    146.33 o 
  10  -4   5      441.01      461.07    191.71 o 
  11  -4   5      323.45      195.50    203.36 o 
  12  -4   5      744.20      769.66    531.18 o 
  13  -4   5      564.44      810.05    298.79 o 
  14  -4   5       37.09     -431.36    431.36 o 
 -13  -3   5     2981.26     3354.48    436.49 o 
 -12  -3   5      323.85      196.74    477.70 o 
 -11  -3   5     2760.01     2494.77    329.59 o 
 -10  -3   5      528.45      924.20    249.05 o 
  -9  -3   5      775.43      817.52    151.56 o 
  -8  -3   5     5213.92     5445.90    228.23 o 
  -7  -3   5    12359.53    12689.97    469.13 o 
  -6  -3   5     9312.99     9638.76    265.61 o 
  -5  -3   5      936.05      823.56    109.56 o 
  -4  -3   5    35855.51    36249.43    639.61 o 
  -3  -3   5    29729.16    27605.84    955.93 o 
  -2  -3   5       67.22       66.00     65.98 o 
  -1  -3   5     9620.54     9399.95    193.47 o 
   0  -3   5    26232.01    25233.57    495.00 o 
   1  -3   5    11229.77    10644.73    178.18 o 
   2  -3   5     5000.42     5072.29    134.98 o 
   3  -3   5    12890.82    13217.45    261.42 o 
   4  -3   5     4580.12     4239.34    137.43 o 
   5  -3   5     6208.64     6794.12    349.39 o 
   6  -3   5      496.56      479.29     89.85 o 
   7  -3   5    26043.37    25781.01    490.09 o 
   8  -3   5     3211.00     3338.59    178.62 o 
   9  -3   5       37.18       70.81    116.31 o 
  10  -3   5     2234.00     2325.67    256.28 o 
  11  -3   5     5672.24     5877.37    351.12 o 
  12  -3   5        8.72      -66.74    214.85 o 
  13  -3   5     1998.05     1816.20    305.84 o 
  14  -3   5     3538.73     2841.42    388.72 o 
 -13  -2   5     2936.15     2895.70    401.66 o 
 -12  -2   5    21477.91    22360.62    754.78 o 
 -11  -2   5      503.51      725.83    262.82 o 
 -10  -2   5        0.39     -226.97    226.97 o 
  -9  -2   5    10510.04    10226.56    305.57 o 
  -8  -2   5     5053.58     5556.51    222.36 o 
  -7  -2   5        4.26      -12.86    149.73 o 
  -6  -2   5     2591.54     2593.19    150.64 o 
  -5  -2   5     6544.93     6639.50    200.69 o 
  -4  -2   5    31928.45    33232.77    590.07 o 
  -3  -2   5     8904.98     9399.51    318.20 o 
  -2  -2   5     2054.32     1927.87    100.32 o 
  -1  -2   5     6491.77     6066.35    153.01 o 
   0  -2   5      690.64      643.00     44.04 o 
   1  -2   5    17681.04    15205.16    228.24 o 
   2  -2   5    35004.70    33964.01    476.92 o 
   3  -2   5      171.34      175.06     55.23 o 
   4  -2   5      932.65      865.65     96.22 o 
   5  -2   5    82246.48    82237.84   1309.04 o 
   6  -2   5    14234.56    15314.73    392.75 o 
   7  -2   5      112.45      115.53     84.15 o 
   8  -2   5     4891.66     5436.38    209.46 o 
   9  -2   5     2991.67     3695.87    194.39 o 
  10  -2   5     3414.14     3439.81    208.19 o 
  11  -2   5     1416.03     1304.20    350.55 o 
  12  -2   5       66.00      344.86    234.11 o 
  13  -2   5     6766.65     6902.12    442.29 o 
  14  -2   5      199.12      657.59    324.51 o 
 -13  -1   5     4010.32     4744.93    469.33 o 
 -12  -1   5       71.89      190.57    931.64 o 
 -11  -1   5     7236.47     7616.94    435.80 o 
 -10  -1   5     1058.30      924.69    238.19 o 
  -9  -1   5      592.12      556.66    203.76 o 
  -8  -1   5     4452.52     4630.59    196.90 o 
  -7  -1   5    16092.69    16573.81    368.06 o 
  -6  -1   5     5413.03     5551.71    190.11 o 
  -5  -1   5      521.32      507.68     94.98 o 
  -4  -1   5    56250.40    56012.50    928.17 o 
  -3  -1   5    86562.18    80973.42   2244.83 o 
  -2  -1   5     1878.23     1868.59     98.51 o 
  -1  -1   5      801.05      726.79     79.65 o 
   0  -1   5    54156.94    50258.00    681.94 o 
   1  -1   5    45012.53    43521.95    976.80 o 
   2  -1   5     1786.85     1766.18     71.24 o 
   3  -1   5      263.31      412.51     57.72 o 
   4  -1   5    28480.79    29007.10    498.53 o 
   5  -1   5    29001.76    31356.03    546.34 o 
   6  -1   5    11949.44    12785.39    284.45 o 
   7  -1   5       62.39      -70.61    101.55 o 
   8  -1   5     8754.32     9649.67    274.59 o 
   9  -1   5      426.48      311.25    163.03 o 
  10  -1   5     3654.18     3444.80    280.96 o 
  11  -1   5    11465.60    12054.87    457.83 o 
  12  -1   5      445.94     1561.45    418.29 o 
  13  -1   5     2474.01     3426.18    349.77 o 
  14  -1   5    16786.99    16471.34    656.16 o 
  15  -1   5      503.75      494.69    341.99 o 
 -13   0   5     1309.74     1315.58    339.78 o 
 -12   0   5    21611.00    21983.77    735.53 o 
 -11   0   5     5059.42     5657.19    410.89 o 
 -10   0   5       79.20      -36.35    182.35 o 
  -9   0   5     3373.36     3692.18    283.47 o 
  -8   0   5     5222.98     5295.75    198.98 o 
  -7   0   5     3711.52     4372.76    178.16 o 
  -6   0   5     1478.48     1624.43    122.18 o 
  -5   0   5     8677.18     9527.72    307.49 o 
  -4   0   5    80407.66    79094.80   1269.23 o 
  -3   0   5       59.85     -104.57    161.61 o 
  -2   0   5    18152.69    17226.60    358.33 o 
  -1   0   5     2546.53     2627.54     97.77 o 
   0   0   5     9121.79     8522.77    144.36 o 
   1   0   5     3636.44     3315.58    217.31 o 
   2   0   5    30852.05    29403.16    961.95 o 
   3   0   5       36.18      133.42     50.93 o 
   4   0   5        0.88      -48.54     48.54 o 
   5   0   5   119541.12   134557.02   2087.41 o 
   6   0   5    80750.03    90362.02   1435.39 o 
   7   0   5      161.24      230.29    112.31 o 
   8   0   5     2079.37     2404.13    179.50 o 
   9   0   5     8980.40     9482.72    354.57 o 
  10   0   5     5303.19     5913.04    313.15 o 
  11   0   5      324.28       44.42    142.82 o 
  12   0   5       12.16      -56.53    194.48 o 
  13   0   5    20836.72    20591.78    679.51 o 
  14   0   5     4718.03     4711.56    426.15 o 
  15   0   5      281.97       35.70    673.78 o 
 -13   1   5     2710.92     2355.76    392.41 o 
 -12   1   5      359.43      705.57    290.33 o 
 -11   1   5     3726.22     3669.02    500.28 o 
 -10   1   5      104.16     -184.74    184.74 o 
  -9   1   5     4166.77     4348.81    297.87 o 
  -8   1   5        7.14     -114.73    185.38 o 
  -7   1   5    10399.23     9859.50    252.92 o 
  -6   1   5     1359.09     1558.33    107.12 o 
  -5   1   5      343.71      558.76     92.13 o 
  -4   1   5    26801.04    26795.32    618.03 o 
  -3   1   5   165996.38   167642.00   4162.90 o 
  -2   1   5     1701.92     1653.72     91.09 o 
  -1   1   5     1805.18     1719.19     86.44 o 
   0   1   5    15974.98    14483.22    226.62 o 
   1   1   5       40.04      142.25     39.32 o 
   2   1   5     5004.93     5160.72    198.96 o 
   3   1   5     2769.57     3056.14     99.24 o 
   4   1   5    36659.29    41132.69   1273.92 o 
   5   1   5   114905.80   132185.30   2232.16 o 
   6   1   5     1257.77     1895.82    141.10 o 
   7   1   5     1112.70     1293.87    133.04 o 
   8   1   5     6768.26     6993.10    219.87 o 
   9   1   5      586.06      893.40    170.34 o 
  10   1   5     2154.74     2275.20    170.97 o 
  11   1   5    11757.61    12243.13    590.17 o 
  12   1   5       82.96      535.16    217.04 o 
  13   1   5      305.15      365.76    252.06 o 
  14   1   5    22978.70    23126.21    772.69 o 
  15   1   5     3622.40     3381.55    411.99 o 
 -13   2   5      393.44      418.75    312.09 o 
 -12   2   5     6554.83     6329.30    449.25 o 
 -11   2   5     5910.63     6117.53    403.85 o 
 -10   2   5      144.93      -19.24    196.58 o 
  -9   2   5      991.68      655.95    294.70 o 
  -8   2   5     2970.12     2833.87    242.48 o 
  -7   2   5     3262.79     3109.86    132.59 o 
  -6   2   5      216.91      288.04     83.56 o 
  -5   2   5        6.36       -2.19     66.84 o 
  -4   2   5    35398.23    33406.31    643.56 o 
  -3   2   5     5864.35     5942.18    162.81 o 
  -2   2   5     4060.45     4317.49    172.33 o 
  -1   2   5    13069.31    13142.08    287.77 o 
   0   2   5    18753.81    17325.48    383.51 o 
   1   2   5      786.75      962.84     66.67 o 
   2   2   5    21369.97    21912.52    373.91 o 
   3   2   5    10944.74    11850.86    231.13 o 
   4   2   5     1610.71     1552.62     84.09 o 
   5   2   5    62729.55    72980.38   1163.07 o 
   6   2   5    64223.71    68028.22   1696.66 o 
   7   2   5      626.84      656.27    103.03 o 
   8   2   5      213.31      318.09    116.99 o 
   9   2   5     7444.76     7965.06    330.73 o 
  10   2   5     4347.82     4750.76    211.54 o 
  11   2   5      175.62      165.14    136.87 o 
  12   2   5      190.59      211.95    209.18 o 
  13   2   5    24011.07    24853.34    755.29 o 
  14   2   5    12915.71    12698.81    635.75 o 
  15   2   5       37.78      711.75    346.89 o 
 -13   3   5        9.42     -220.28    313.72 o 
 -12   3   5       14.84      363.92    277.27 o 
 -11   3   5      102.40      708.05    258.73 o 
 -10   3   5      137.71      173.89    216.27 o 
  -9   3   5     3263.47     2767.65    266.91 o 
  -8   3   5       28.27       24.52    149.80 o 
  -7   3   5     1172.41      881.11    178.16 o 
  -6   3   5     3574.54     3640.85    105.61 o 
  -5   3   5      438.92      464.72     57.66 o 
  -4   3   5     5542.30     5870.94    162.81 o 
  -3   3   5    27928.94    26943.77    475.68 o 
  -2   3   5    16522.09    15401.14    377.43 o 
  -1   3   5       37.50       70.33     54.90 o 
   0   3   5     6351.83     6676.05    157.67 o 
   1   3   5       72.68       -1.93     91.20 o 
   2   3   5     4747.70     5168.74    129.66 o 
   3   3   5      676.10      745.12     62.73 o 
   4   3   5    16911.95    17985.34    363.62 o 
   5   3   5    60873.75    64461.90   1034.14 o 
   6   3   5     1450.16     1594.17    109.66 o 
   7   3   5      985.03      912.48    105.21 o 
   8   3   5     5080.35     5546.96    198.43 o 
   9   3   5     2447.21     2431.67    181.58 o 
  10   3   5      133.77      -55.01    110.73 o 
  11   3   5    10501.56    10861.04    326.45 o 
  12   3   5     1131.04     1263.22    181.53 o 
  13   3   5      172.60     -170.03    301.83 o 
  14   3   5     9225.03     9199.40    506.21 o 
  15   3   5     2915.91     2978.15    408.37 o 
 -13   4   5      274.59      384.31    316.97 o 
 -12   4   5        3.94     -243.24    243.24 o 
 -11   4   5       13.06      -42.08    226.70 o 
 -10   4   5      168.39      170.96    223.29 o 
  -9   4   5      319.26      947.28    324.41 o 
  -8   4   5      186.03       10.95    247.17 o 
  -7   4   5      210.83       99.82    194.88 o 
  -6   4   5      522.07      991.88    170.27 o 
  -5   4   5      549.69      594.46     46.51 o 
  -4   4   5      710.30      766.57     61.01 o 
  -3   4   5       41.90       22.17     60.48 o 
  -2   4   5      974.17     1123.73     92.89 o 
  -1   4   5     9525.38     9774.65    212.95 o 
   0   4   5    13503.96    13140.71    258.21 o 
   1   4   5      646.67      672.76    101.35 o 
   2   4   5    15914.20    16865.01    329.28 o 
   3   4   5    17136.12    16877.82    308.35 o 
   4   4   5     5161.73     5109.60    129.67 o 
   5   4   5     2302.84     2499.26     99.93 o 
   6   4   5     6945.37     6860.87    219.61 o 
   7   4   5      929.34      996.33    124.48 o 
   8   4   5       46.96      -86.51    124.02 o 
   9   4   5     1858.63     1852.22    148.28 o 
  10   4   5     2204.75     2493.34    174.73 o 
  11   4   5     1379.55     1731.79    179.93 o 
  12   4   5      363.27      347.19    155.21 o 
  13   4   5     5048.32     5125.19    379.79 o 
  14   4   5     8123.58     7497.98    475.45 o 
  15   4   5       25.12     -240.04    392.14 o 
 -12   5   5      920.64      739.82    316.51 o 
 -11   5   5      766.70      199.49    267.85 o 
 -10   5   5     1710.12     1525.09    268.31 o 
  -9   5   5     1060.87     1025.40    225.24 o 
  -8   5   5        5.49      -84.07    178.25 o 
  -7   5   5      422.11      535.67    183.40 o 
  -6   5   5     2289.32     2399.07    205.61 o 
  -5   5   5     7997.85     8436.86    377.88 o 
  -4   5   5      808.87      717.73     64.15 o 
  -3   5   5      910.63      980.63    139.21 o 
  -2   5   5     1041.69      914.67     82.42 o 
  -1   5   5     2363.97     2308.47    103.03 o 
   0   5   5     4121.65     5016.53    232.04 o 
   1   5   5     4852.68     5917.58    156.57 o 
   2   5   5     4774.69     5637.69    147.12 o 
   3   5   5     1070.60     1167.11     99.19 o 
   4   5   5      740.41      597.32     90.93 o 
   5   5   5      664.61      761.24     69.19 o 
   6   5   5      880.85      995.52     92.38 o 
   7   5   5     3085.55     3736.87    145.99 o 
   8   5   5    11553.16    12587.77    303.78 o 
   9   5   5     1827.57     1864.17    150.96 o 
  10   5   5      104.55      285.96    154.51 o 
  11   5   5     4719.10     4796.03    236.48 o 
  12   5   5     2499.60     2702.50    220.31 o 
  13   5   5       69.62     -222.92    222.92 o 
  14   5   5     1208.27      678.85    664.27 o 
  15   5   5      613.83      213.90    437.30 o 
 -12   6   5     1107.00     1180.11    726.06 o 
 -11   6   5     3655.38     3154.11    360.05 o 
 -10   6   5      604.27      472.66    243.61 o 
  -9   6   5       22.34      -80.81    269.75 o 
  -8   6   5     2096.70     1707.84    238.42 o 
  -7   6   5     7712.27     7461.84    546.63 o 
  -6   6   5       53.28      104.07    178.25 o 
  -5   6   5      212.90       82.01    126.89 o 
  -4   6   5    15527.41    15554.37    376.28 o 
  -3   6   5     5683.22     5425.71    161.72 o 
  -2   6   5     3038.41     3015.28    184.46 o 
  -1   6   5     5873.13     5699.85    162.71 o 
   0   6   5      568.36      564.49     77.06 o 
   1   6   5     1137.48     1093.73     87.60 o 
   2   6   5        0.72      -41.11     54.17 o 
   3   6   5     6495.73     6739.77    136.14 o 
   4   6   5     4332.08     4291.73    104.17 o 
   5   6   5       52.53      118.63     64.83 o 
   6   6   5     5447.50     5426.64    163.29 o 
   7   6   5     2054.11     1951.09    132.03 o 
   8   6   5       72.32      389.30     99.33 o 
   9   6   5      165.93      251.15    105.57 o 
  10   6   5      715.61      760.68    164.75 o 
  11   6   5     1001.99     1116.86    164.45 o 
  12   6   5       86.46      -10.12    225.05 o 
  13   6   5       27.88     -181.49    181.49 o 
  14   6   5      238.79      180.62    377.88 o 
  15   6   5        0.16       26.14    411.16 o 
 -12   7   5     5781.87     5052.37    659.52 o 
 -11   7   5      174.07      516.11    351.74 o 
 -10   7   5     1937.91     2565.85    505.03 o 
  -9   7   5        7.85      -91.93    195.73 o 
  -8   7   5     1151.92     1356.30    241.14 o 
  -7   7   5     1771.04     1344.88    267.37 o 
  -6   7   5     1542.21     1627.10    205.45 o 
  -5   7   5     1906.86     1854.71    103.27 o 
  -4   7   5     1336.90     1244.69     96.35 o 
  -3   7   5     9057.87     9092.51    224.20 o 
  -2   7   5     9049.50     8826.78    218.60 o 
  -1   7   5      237.90       73.16     77.99 o 
   0   7   5       46.50       25.26     65.48 o 
   1   7   5     3326.91     3097.19    128.32 o 
   2   7   5     3839.20     3477.97    126.17 o 
   3   7   5       56.93       92.97     53.17 o 
   4   7   5      205.63      238.55     53.43 o 
   5   7   5     8660.16     8269.29    164.78 o 
   6   7   5     2219.32     2156.00    110.44 o 
   7   7   5     2981.86     2833.24    130.17 o 
   8   7   5     5008.77     4737.21    169.36 o 
   9   7   5     1627.37     1490.47    133.18 o 
  10   7   5       48.86      311.80    150.37 o 
  11   7   5       16.68     -114.86    155.05 o 
  12   7   5     1659.45     1824.32    225.59 o 
  13   7   5     1058.61     1215.63    234.98 o 
  14   7   5      632.38      527.56    592.97 o 
  15   7   5      226.68      191.16    362.08 o 
 -11   8   5     5259.94     5399.56    434.58 o 
 -10   8   5      916.12      756.55    274.31 o 
  -9   8   5      162.62      -58.08    278.07 o 
  -8   8   5     9225.22     8925.22    412.90 o 
  -7   8   5    22635.02    22882.27    651.33 o 
  -6   8   5     7108.25     7150.04    335.81 o 
  -5   8   5       36.27      164.72    152.08 o 
  -4   8   5     8829.34     8964.84    232.31 o 
  -3   8   5    12513.48    12151.32    279.38 o 
  -2   8   5     1741.37     1635.91    118.03 o 
  -1   8   5      985.55     1042.72    105.46 o 
   0   8   5     6991.51     6892.42    190.98 o 
   1   8   5     9926.98     9796.93    234.03 o 
   2   8   5      876.20      907.47    143.31 o 
   3   8   5     4374.06     4128.64    101.67 o 
   4   8   5     5567.06     5433.60    236.87 o 
   5   8   5     2401.93     2340.05    144.49 o 
   6   8   5     6141.76     6262.54    141.42 o 
   7   8   5     4375.02     4592.79    153.22 o 
   8   8   5      896.68      707.22    103.73 o 
   9   8   5     1909.38     1910.25    198.80 o 
  10   8   5    13029.26    12964.30    313.68 o 
  11   8   5     1164.18     1210.30    194.10 o 
  12   8   5       92.22      111.78    216.81 o 
  13   8   5      272.36       29.55    195.71 o 
  14   8   5      621.79     1000.64    364.86 o 
 -11   9   5      260.37      519.26    304.16 o 
 -10   9   5      882.01      929.95    293.62 o 
  -9   9   5     1104.31     1059.94    265.84 o 
  -8   9   5     4629.84     4795.05    336.42 o 
  -7   9   5        0.64     -132.86    330.35 o 
  -6   9   5    10869.44    11069.96    422.68 o 
  -5   9   5     1373.24     1517.61    210.50 o 
  -4   9   5     7704.85     7846.04    220.30 o 
  -3   9   5     6754.91     7028.44    212.15 o 
  -2   9   5     7243.73     7217.28    212.27 o 
  -1   9   5      475.68      398.50     89.59 o 
   0   9   5     2660.90     2458.75    135.00 o 
   1   9   5    30104.60    28589.77    522.19 o 
   2   9   5    53079.04    49736.52    889.39 o 
   3   9   5     4051.23     4658.61    305.95 o 
   4   9   5      291.01      349.71    125.06 o 
   5   9   5    10521.67     9979.73    433.74 o 
   6   9   5     6822.16     6088.19    379.07 o 
   7   9   5     2098.53     2017.17    163.71 o 
   8   9   5      174.26      125.38    123.80 o 
   9   9   5     9482.56     9302.05    313.70 o 
  10   9   5     8015.47     7568.75    304.09 o 
  11   9   5      573.50      571.06    179.85 o 
  12   9   5        6.43      -69.14    167.42 o 
  13   9   5      912.47      927.82    230.40 o 
  14   9   5      532.47      549.83    333.97 o 
 -11  10   5     3798.76     3752.38    414.81 o 
 -10  10   5      325.72      -95.03    255.42 o 
  -9  10   5       95.14       80.20    761.71 o 
  -8  10   5     5721.49     6137.15    390.26 o 
  -7  10   5    24855.13    25646.24    887.67 o 
  -6  10   5    10305.35    10084.53    411.36 o 
  -5  10   5      108.38       92.99    166.15 o 
  -4  10   5     2788.97     2918.38    220.12 o 
  -3  10   5    22310.91    22101.92    448.85 o 
  -2  10   5       41.93      113.27     90.67 o 
  -1  10   5      401.75      504.14    105.03 o 
   0  10   5    14759.41    14541.67    323.90 o 
   1  10   5    20660.97    19928.50    794.79 o 
   2  10   5      284.45      374.52    303.02 o 
   3  10   5    10742.23    11004.58    195.47 o 
   4  10   5       43.24      185.81    126.77 o 
   5  10   5     6088.52     6021.04    276.12 o 
   6  10   5    12893.38    11667.65    389.53 o 
   7  10   5     9815.30     9361.06    895.99 o 
   8  10   5       19.63      140.22    247.17 o 
   9  10   5      310.56      130.56    140.53 o 
  10  10   5    13177.42    12499.25    388.28 o 
  11  10   5    13225.69    13274.61    437.20 o 
  12  10   5        8.71      -25.29    186.56 o 
  13  10   5       45.53       33.44    211.71 o 
  14  10   5     1753.61     1586.91    274.24 o 
 -10  11   5      372.20      406.61    288.53 o 
  -9  11   5      910.20      624.92    386.20 o 
  -8  11   5     3673.57     3856.65    596.53 o 
  -7  11   5     2448.81     2855.59    299.97 o 
  -6  11   5     2477.02     2898.22    289.71 o 
  -5  11   5     1402.94     1418.74    234.21 o 
  -4  11   5     1735.79     2005.79    151.06 o 
  -3  11   5      826.32      661.23    125.90 o 
  -2  11   5    15373.93    14925.74    350.94 o 
  -1  11   5     1885.05     1832.92    142.95 o 
   0  11   5      350.25      133.73     91.81 o 
   1  11   5    18254.62    17765.81    380.07 o 
   2  11   5    52609.84    49351.99   1114.47 o 
   3  11   5    10185.37    10192.88    243.21 o 
   4  11   5       12.83      241.06    142.60 o 
   5  11   5     5402.52     5007.59    451.56 o 
   6  11   5    10669.79    10508.50    875.79 o 
   7  11   5      234.32      199.82    349.37 o 
   8  11   5      981.89     1116.03    224.59 o 
   9  11   5    11077.97    11173.09    429.93 o 
  10  11   5    11483.68    11363.79    691.60 o 
  11  11   5        6.98      483.60    189.17 o 
  12  11   5     1088.76      833.73    216.26 o 
  13  11   5     1598.36     1242.36    267.79 o 
  14  11   5      527.11      246.25    252.41 o 
 -10  12   5      792.49     1064.04    311.18 o 
  -9  12   5        5.88      223.57    256.30 o 
  -8  12   5     1212.70     1113.92    298.91 o 
  -7  12   5     6709.29     6736.40    397.38 o 
  -6  12   5     8105.64     8810.98    497.90 o 
  -5  12   5      849.14     1031.06    230.85 o 
  -4  12   5     1639.27     1605.12    158.01 o 
  -3  12   5    14605.29    15424.34    371.24 o 
  -2  12   5      987.26     1067.36    180.44 o 
  -1  12   5        0.62       39.60    108.76 o 
   0  12   5     5532.98     5868.49    211.45 o 
   1  12   5    12549.78    12404.34    308.64 o 
   2  12   5     2689.68     2735.35    151.88 o 
   3  12   5     4038.38     4061.44    147.85 o 
   4  12   5      150.26       44.07    172.31 o 
   5  12   5     5346.98     5199.42    367.19 o 
   6  12   5     4262.79     4145.42    272.06 o 
   7  12   5     5497.72     5023.42    298.44 o 
   8  12   5      533.45      634.77    199.25 o 
   9  12   5       77.06     -127.89    169.62 o 
  10  12   5     6874.98     6907.99    541.87 o 
  11  12   5    10370.47    10224.91    473.06 o 
  12  12   5      359.74      315.87    352.93 o 
  13  12   5        9.05     -205.42    205.42 o 
  -9  13   5      137.66      -82.46    269.35 o 
  -8  13   5      149.54      460.47    279.17 o 
  -7  13   5      483.53      471.87    285.20 o 
  -6  13   5        1.86     -193.25    208.37 o 
  -5  13   5       45.57      610.91    233.30 o 
  -4  13   5     2515.26     2551.46    263.78 o 
  -3  13   5       42.61      -12.60    122.46 o 
  -2  13   5     9483.76    10070.20    304.94 o 
  -1  13   5      499.05      593.42    134.86 o 
   0  13   5      411.43      578.36    155.53 o 
   1  13   5     4616.01     4786.61    202.21 o 
   2  13   5     8029.40     7890.63    271.18 o 
   3  13   5     5405.66     4652.98    271.32 o 
   4  13   5      144.77     -135.67    135.67 o 
   5  13   5     3978.94     3976.45    734.38 o 
   6  13   5    11078.43    10656.59    735.57 o 
   7  13   5      776.48      863.19    213.99 o 
   8  13   5       68.27     -154.75    154.75 o 
   9  13   5     4377.31     4796.44    338.01 o 
  10  13   5     4388.45     4362.48    344.76 o 
  11  13   5      323.82      603.25    275.69 o 
  12  13   5       32.38     -127.75    226.12 o 
  13  13   5     1670.87     1513.12    407.59 o 
  -8  14   5     1047.84      578.33    297.50 o 
  -7  14   5        0.56       -7.04    305.40 o 
  -6  14   5      771.09      839.21    265.38 o 
  -5  14   5      635.90      438.60    318.47 o 
  -4  14   5      254.09      361.87    325.60 o 
  -3  14   5     5414.65     5318.66    249.02 o 
  -2  14   5     3454.53     3529.04    214.01 o 
  -1  14   5      156.83      422.09    171.80 o 
   0  14   5     1221.56     1341.04    159.52 o 
   1  14   5        1.99      -48.15    108.90 o 
   2  14   5     1470.29     1649.87    212.06 o 
   3  14   5      301.77      160.84    178.25 o 
   4  14   5      832.22      675.63    193.54 o 
   5  14   5     6127.31     6536.10    338.05 o 
   6  14   5       35.60      460.79    203.71 o 
   7  14   5     1897.27     1569.74    232.71 o 
   8  14   5     1120.79      784.06    233.48 o 
   9  14   5      551.52      863.46    242.31 o 
  10  14   5     1911.30     1654.31    285.44 o 
  11  14   5     2469.50     2522.72    323.03 o 
  12  14   5      582.42      538.38    297.41 o 
  -8  15   5      209.18       55.58    468.20 o 
  -7  15   5     1049.27     1238.83    318.46 o 
  -6  15   5      109.15      140.77    277.45 o 
  -5  15   5      117.62       13.22    229.02 o 
  -4  15   5     1064.36      942.88    255.37 o 
  -3  15   5      335.69       71.34    230.16 o 
  -2  15   5      540.97      500.85    157.55 o 
  -1  15   5      245.43      267.46    280.91 o 
   0  15   5     1043.92     1104.49    167.98 o 
   1  15   5     1719.76     1836.90    236.03 o 
   2  15   5      605.42      673.28    202.13 o 
   3  15   5      672.90      784.24    208.09 o 
   4  15   5      278.02       48.80    187.19 o 
   5  15   5     1144.82     1020.76    245.98 o 
   6  15   5     3366.35     3313.87    537.12 o 
   7  15   5       39.09       74.85    203.85 o 
   8  15   5      378.44     -188.36    250.73 o 
   9  15   5      857.27      377.21    247.97 o 
  10  15   5      539.40      994.77    286.63 o 
  11  15   5     1558.37     1692.05    334.30 o 
  12  15   5      383.69      378.38    307.53 o 
  -7  16   5      603.93      849.13    354.12 o 
  -6  16   5      515.50      670.72    299.80 o 
  -5  16   5      136.85        4.28    255.09 o 
  -4  16   5       28.48       71.30    342.24 o 
  -3  16   5       11.73     -105.80    355.31 o 
  -2  16   5      302.31      347.28    258.17 o 
  -1  16   5        0.66      -29.00    179.29 o 
   0  16   5      646.84      249.82    201.01 o 
   1  16   5     1060.88      845.33    223.79 o 
   2  16   5        0.06     -145.92    189.93 o 
   3  16   5     2158.62     2516.71    281.48 o 
   4  16   5      443.64      476.89    213.79 o 
   5  16   5     1937.44     1317.90    348.18 o 
   6  16   5       63.90      -32.96    206.12 o 
   7  16   5        6.14       69.67    203.99 o 
   8  16   5       52.74       84.79    231.16 o 
   9  16   5     2036.50     1872.98    407.59 o 
  10  16   5      164.21       63.12    255.75 o 
  11  16   5       22.37     -371.94    371.94 o 
  -6  17   5       76.06      204.04    373.13 o 
  -5  17   5       58.84      729.10    310.23 o 
  -4  17   5      379.71      323.87    272.23 o 
  -3  17   5      441.14      456.41    275.47 o 
  -2  17   5      112.96        7.50    364.81 o 
  -1  17   5     1099.63     1205.05    387.39 o 
   0  17   5      482.93      196.05    350.55 o 
   1  17   5      337.11      370.23    222.61 o 
   2  17   5     2947.75     3557.03    317.98 o 
   3  17   5      218.33      653.24    242.57 o 
   4  17   5      315.61      423.37    323.22 o 
   5  17   5       22.80     -222.22    222.22 o 
   6  17   5       78.89     -157.27    210.86 o 
   7  17   5      221.99      205.26    250.10 o 
   8  17   5      392.67      575.23    270.08 o 
   9  17   5      538.41     1003.36    299.77 o 
  10  17   5      185.93      236.31    279.48 o 
  -5  18   5      126.49       -8.00    285.32 o 
  -4  18   5       23.92     -349.37    377.88 o 
  -3  18   5     1117.77     1067.11    491.96 o 
  -2  18   5     4501.69     4803.17    591.78 o 
  -1  18   5      647.05      669.84    256.97 o 
   0  18   5      247.53       81.31    218.92 o 
   1  18   5     1765.61     1694.96    283.97 o 
   2  18   5      829.70      726.68    376.70 o 
   3  18   5     1484.97     1558.08    297.11 o 
   4  18   5      229.25       63.80    232.54 o 
   5  18   5      483.78      269.79    245.51 o 
   6  18   5      670.97      486.27    453.94 o 
   7  18   5       12.86      182.17    253.47 o 
   8  18   5      687.11     1069.47    311.63 o 
   9  18   5      309.92      166.48    280.18 o 
  -3  19   5     1568.08     1328.54    520.48 o 
  -2  19   5        6.78      -47.53    401.65 o 
  -1  19   5     2183.43     1801.12    497.90 o 
   0  19   5       16.26       94.87    259.23 o 
   1  19   5      730.32      791.43    270.83 o 
   2  19   5     1768.53     1631.51    316.85 o 
   3  19   5      815.47      530.85    327.98 o 
   4  19   5      357.86      -64.74    235.59 o 
   5  19   5        6.09     -254.10    254.10 o 
   6  19   5      951.50      779.11    509.79 o 
   7  19   5     3049.30     3307.07    380.84 o 
   8  19   5      148.36     -247.29    396.90 o 
  -2  20   5     3755.95     4159.11    672.59 o 
  -1  20   5     1455.74      850.83    475.33 o 
   0  20   5      111.55     -253.40    253.40 o 
   1  20   5     1541.22     1649.60    340.06 o 
   2  20   5     3068.97     3385.24    392.83 o 
   3  20   5       30.49       72.69    472.95 o 
   4  20   5       56.50      433.39    299.35 o 
   5  20   5      849.41      990.81    328.20 o 
   6  20   5     2002.85     1815.17    453.94 o 
   7  20   5        0.13     -162.48    269.60 o 
   2  21   5       83.22      -23.45    294.64 o 
   3  21   5      566.63      894.54    349.46 o 
  -2 -19   6        8.33     -188.36    304.93 o 
  -1 -19   6      891.49      938.17    357.20 o 
   0 -19   6     2920.96     2826.81    415.01 o 
   1 -19   6       29.27      387.39    461.07 o 
  -5 -18   6     1158.12     1365.99    378.99 o 
  -4 -18   6       12.99     -148.35    278.66 o 
  -3 -18   6       20.61     -256.30    405.22 o 
  -2 -18   6       14.69      475.44    304.97 o 
  -1 -18   6     1085.64     1524.90    354.27 o 
   0 -18   6      145.75      493.23    307.80 o 
   1 -18   6     2436.47     2863.44    514.54 o 
   2 -18   6       18.67     -268.84    268.84 o 
   3 -18   6        1.96      262.48    303.39 o 
   4 -18   6     1866.19     1991.62    489.59 o 
  -6 -17   6      179.31     -145.87    442.05 o 
  -5 -17   6     1159.92     1296.09    336.21 o 
  -4 -17   6      782.80     1108.56    316.70 o 
  -3 -17   6      252.72      124.60    277.74 o 
  -2 -17   6       19.12     -216.65    245.47 o 
  -1 -17   6        1.53     -337.48    337.48 o 
   0 -17   6     2938.12     3205.54    368.81 o 
   1 -17   6        9.36     -188.36    230.96 o 
   2 -17   6      106.32      188.53    269.41 o 
   3 -17   6     2336.66     2578.38    285.22 o 
   4 -17   6     1875.42     2074.60    301.46 o 
   5 -17   6       68.18      685.81    318.40 o 
  -8 -16   6      357.51      704.37    337.91 o 
  -7 -16   6      396.60      241.50    303.15 o 
  -6 -16   6      325.51      415.99    292.96 o 
  -5 -16   6     1133.54      990.07    315.08 o 
  -4 -16   6      104.15      296.21    266.81 o 
  -3 -16   6       54.69     -259.05    259.05 o 
  -2 -16   6      107.58       -0.54    304.21 o 
  -1 -16   6     1263.89     1053.61    294.84 o 
   0 -16   6       52.17      264.99    248.57 o 
   1 -16   6     2520.54     3032.81    284.06 o 
   2 -16   6        7.39      246.49    179.96 o 
   3 -16   6      202.95      322.49    255.42 o 
   4 -16   6     1460.12     1481.33    261.35 o 
   5 -16   6     1167.74     1320.05    262.13 o 
   6 -16   6      476.30      770.55    346.99 o 
   7 -16   6      325.11      379.24    302.15 o 
  -9 -15   6      229.31     -276.36    499.09 o 
  -8 -15   6      170.23      542.16    571.58 o 
  -7 -15   6       91.76      137.55    267.68 o 
  -6 -15   6      361.98      233.69    260.08 o 
  -5 -15   6      184.77      483.23    264.01 o 
  -4 -15   6        4.43     -203.31    203.31 o 
  -3 -15   6      264.44      286.69    226.41 o 
  -2 -15   6      568.18      377.95    231.46 o 
  -1 -15   6      472.53      182.29    233.42 o 
   0 -15   6      389.18      686.63    169.73 o 
   1 -15   6       98.84      246.62    160.63 o 
   2 -15   6     1041.45     1233.37    200.39 o 
   3 -15   6      463.82      276.66    169.08 o 
   4 -15   6     1236.57     1477.73    294.50 o 
   5 -15   6       42.66       -9.60    191.51 o 
   6 -15   6       11.23       26.42    250.05 o 
   7 -15   6       19.94      210.11    272.22 o 
   8 -15   6     1421.15     1194.52    336.30 o 
  -9 -14   6      928.37      988.71    355.81 o 
  -8 -14   6       20.21      134.85    327.98 o 
  -7 -14   6      545.33      691.54    440.87 o 
  -6 -14   6       33.59     -308.74    527.61 o 
  -5 -14   6       62.10      -38.12    217.98 o 
  -4 -14   6       18.29      -30.30    399.27 o 
  -3 -14   6        9.86      103.54    210.66 o 
  -2 -14   6       74.47        0.41    204.93 o 
  -1 -14   6      339.62      321.73    182.83 o 
   0 -14   6       90.53      240.32    165.19 o 
   1 -14   6       10.74     -143.29    210.79 o 
   2 -14   6      529.29      457.62    157.71 o 
   3 -14   6       94.75       84.19    152.18 o 
   4 -14   6      318.38      341.32    166.44 o 
   5 -14   6        8.29      -55.01    177.67 o 
   6 -14   6       32.40      173.00    241.38 o 
   7 -14   6      138.84      615.85    307.77 o 
   8 -14   6      301.50      455.94    279.35 o 
   9 -14   6      782.79     1219.45    327.08 o 
 -10 -13   6      382.11       35.24    275.09 o 
  -9 -13   6      233.13      131.83    270.00 o 
  -8 -13   6        9.36      -38.81    241.12 o 
  -7 -13   6       60.54     -145.98    214.62 o 
  -6 -13   6       78.84     -180.60    180.60 o 
  -5 -13   6       42.56      208.12    259.05 o 
  -4 -13   6     2594.73     2718.35    278.59 o 
  -3 -13   6      783.42      782.07    156.85 o 
  -2 -13   6      365.74      297.65    139.74 o 
  -1 -13   6     1454.69     1209.62    153.58 o 
   0 -13   6     1315.22     1186.24    156.81 o 
   1 -13   6      630.90      369.49    198.04 o 
   2 -13   6     1199.16     1422.15    179.41 o 
   3 -13   6      756.09      737.21    224.18 o 
   4 -13   6        2.39      189.95    146.08 o 
   5 -13   6        0.36     -231.24    268.56 o 
   6 -13   6      668.37      794.13    207.12 o 
   7 -13   6        7.82     -125.26    216.77 o 
   8 -13   6       13.85     -130.89    243.80 o 
   9 -13   6       28.03      -54.86    248.11 o 
  10 -13   6     1408.49     1572.74    339.72 o 
 -10 -12   6      182.35     -216.56    216.56 o 
  -9 -12   6     2686.98     2483.24    342.83 o 
  -8 -12   6     2289.11     2019.21    344.61 o 
  -7 -12   6     3407.60     4231.07    336.87 o 
  -6 -12   6     1102.36     1286.26    253.11 o 
  -5 -12   6     3803.02     3853.66    216.14 o 
  -4 -12   6     3474.41     3744.96    207.55 o 
  -3 -12   6      982.73     1200.22    188.78 o 
  -2 -12   6      649.43      332.72    173.93 o 
  -1 -12   6     2084.34     1970.10    170.04 o 
   0 -12   6      174.89      298.41    133.01 o 
   1 -12   6     1014.05      802.14    142.92 o 
   2 -12   6       57.42      -36.93    116.55 o 
   3 -12   6      125.04      240.76    132.15 o 
   4 -12   6      306.83      567.82    150.73 o 
   5 -12   6      422.04      593.94    153.76 o 
   6 -12   6      986.45     1026.45    186.05 o 
   7 -12   6      200.62      206.10    299.46 o 
   8 -12   6      795.76      938.19    259.17 o 
   9 -12   6     1036.80      985.85    283.51 o 
  10 -12   6      245.57      267.20    281.37 o 
 -11 -11   6      658.57      586.15    328.62 o 
 -10 -11   6      570.77      806.80    232.29 o 
  -9 -11   6     1779.25     2031.59    262.21 o 
  -8 -11   6      103.81      -68.98    180.90 o 
  -7 -11   6      589.64      547.58    221.42 o 
  -6 -11   6       28.83      -64.10    130.31 o 
  -5 -11   6       45.28      -24.25    155.84 o 
  -4 -11   6     3616.46     3776.91    203.02 o 
  -3 -11   6     9256.83     9106.16    278.52 o 
  -2 -11   6       52.99     -142.84    142.84 o 
  -1 -11   6      225.25      379.09    114.15 o 
   0 -11   6    10882.55    11065.13    299.95 o 
   1 -11   6     8691.79     8726.20    267.49 o 
   2 -11   6     3207.58     3306.21    179.42 o 
   3 -11   6      438.45      512.49    155.93 o 
   4 -11   6     3380.61     3370.54    197.36 o 
   5 -11   6     2259.63     2164.17    190.68 o 
   6 -11   6      456.16      704.16    313.72 o 
   7 -11   6       27.28       98.94    154.25 o 
   8 -11   6     4469.36     4582.68    357.65 o 
   9 -11   6      184.57      383.62    452.75 o 
  10 -11   6      222.20      151.21    251.58 o 
  11 -11   6       53.49      148.10    283.17 o 
 -11 -10   6     1968.79     2037.12    347.79 o 
 -10 -10   6      145.36      151.51    212.92 o 
  -9 -10   6     4115.04     4661.74    305.89 o 
  -8 -10   6    15990.53    15552.85    448.35 o 
  -7 -10   6     4078.36     3809.73    203.46 o 
  -6 -10   6      163.56      323.80    147.43 o 
  -5 -10   6     4908.05     4517.75    211.29 o 
  -4 -10   6    14044.63    14117.11    422.35 o 
  -3 -10   6      983.78     1001.49    136.37 o 
  -2 -10   6     1549.55     1276.69    131.75 o 
  -1 -10   6     8172.05     7843.19    245.19 o 
   0 -10   6     7468.92     7462.63    234.07 o 
   1 -10   6     1473.66     1400.70    157.77 o 
   2 -10   6      110.15      129.25    104.55 o 
   3 -10   6     4562.29     4223.28    188.77 o 
   4 -10   6     3770.96     3749.47    191.95 o 
   5 -10   6     1179.73     1195.74    154.16 o 
   6 -10   6     8354.67     7890.68    269.22 o 
   7 -10   6        2.08      146.49    147.43 o 
   8 -10   6      700.44     1185.46    246.61 o 
   9 -10   6     7066.29     7494.72    416.21 o 
  10 -10   6     2722.18     2653.70    323.76 o 
  11 -10   6      297.96      319.40    275.76 o 
  12 -10   6       17.40     -256.74    510.98 o 
 -12  -9   6      221.01      459.25    371.76 o 
 -11  -9   6        2.70     -153.24    224.29 o 
 -10  -9   6      633.29      514.70    218.78 o 
  -9  -9   6     6767.64     7868.77    349.90 o 
  -8  -9   6     1354.27     1758.16    184.44 o 
  -7  -9   6     4753.68     4737.50    218.24 o 
  -6  -9   6      183.75      146.65    113.85 o 
  -5  -9   6     7396.74     7292.29    255.60 o 
  -4  -9   6       84.39      121.90    116.91 o 
  -3  -9   6     9199.99     9577.08    270.54 o 
  -2  -9   6     2264.43     2309.25    168.42 o 
  -1  -9   6      433.26      555.39    135.95 o 
   0  -9   6    28923.58    27691.04    527.74 o 
   1  -9   6    26186.31    26702.69    518.60 o 
   2  -9   6     2248.59     2280.66    147.11 o 
   3  -9   6      216.96      301.45    131.17 o 
   4  -9   6    11033.30    10457.59    284.35 o 
   5  -9   6    20672.92    20060.87    431.57 o 
   6  -9   6      472.08      508.53    138.16 o 
   7  -9   6     1137.95      982.38    192.15 o 
   8  -9   6    12071.04    11384.23    906.69 o 
   9  -9   6     7960.23     7280.70    614.36 o 
  10  -9   6      216.00      316.51    240.25 o 
  11  -9   6       35.93     -110.16    236.47 o 
  12  -9   6     1456.24     1787.61    334.30 o 
 -12  -8   6     1356.75     1162.77    383.98 o 
 -11  -8   6     2852.87     3345.86    301.84 o 
 -10  -8   6        5.52      199.48    172.79 o 
  -9  -8   6     2150.53     2026.53    201.46 o 
  -8  -8   6    14019.12    14703.98    413.36 o 
  -7  -8   6     4303.15     3944.09    287.81 o 
  -6  -8   6     1951.93     1813.47    204.79 o 
  -5  -8   6     1246.60      812.27    139.18 o 
  -4  -8   6    24348.79    24125.86    493.45 o 
  -3  -8   6     6061.29     6215.53    304.03 o 
  -2  -8   6      144.09      177.74     94.21 o 
  -1  -8   6     6351.13     6891.82    253.66 o 
   0  -8   6    20958.34    19143.96    596.55 o 
   1  -8   6      158.69      679.93    138.19 o 
   2  -8   6      943.84      850.71    110.45 o 
   3  -8   6     5304.21     5441.91    193.45 o 
   4  -8   6     7767.68     8128.10    241.55 o 
   5  -8   6      249.86      292.80    112.91 o 
   6  -8   6    11748.77    11246.94    298.05 o 
   7  -8   6      529.36      365.60    124.82 o 
   8  -8   6       15.28     -158.23    158.23 o 
   9  -8   6    16984.71    16499.28    552.24 o 
  10  -8   6     8487.05     7963.17    408.63 o 
  11  -8   6      596.61      350.59    240.29 o 
  12  -8   6        3.09      -39.89    350.55 o 
 -12  -7   6      415.59      639.31    423.04 o 
 -11  -7   6       16.79      -31.95    260.55 o 
 -10  -7   6       53.57        2.57    163.17 o 
  -9  -7   6     5031.15     5173.19    276.79 o 
  -8  -7   6     3676.05     3491.30    436.11 o 
  -7  -7   6      338.48      169.74    137.90 o 
  -6  -7   6      165.42      394.32    120.62 o 
  -5  -7   6    13646.81    13663.31    297.59 o 
  -4  -7   6      496.08      486.14     98.43 o 
  -3  -7   6     8210.74     7783.94    229.57 o 
  -2  -7   6     1870.43     1609.71    123.67 o 
  -1  -7   6     1101.56     1303.91    117.74 o 
   0  -7   6     4259.77     3950.64    157.14 o 
   1  -7   6    65655.98    61005.64   1009.57 o 
   2  -7   6     4444.98     4467.08    167.67 o 
   3  -7   6        0.69      -44.65     77.01 o 
   4  -7   6     4681.27     4408.94    171.58 o 
   5  -7   6    21624.66    20912.82    459.15 o 
   6  -7   6     6123.60     6361.57    217.73 o 
   7  -7   6      685.31      662.40    124.39 o 
   8  -7   6    17248.98    16900.31    413.31 o 
   9  -7   6    20511.16    19574.09    633.37 o 
  10  -7   6      197.45      109.55    345.80 o 
  11  -7   6       76.11     -199.59    229.35 o 
  12  -7   6     1945.04     2545.16    325.46 o 
  13  -7   6     2310.14     1928.65    453.94 o 
 -12  -6   6      461.81      613.73    338.25 o 
 -11  -6   6     1763.77     1839.30    399.27 o 
 -10  -6   6      222.77      230.30    191.64 o 
  -9  -6   6        3.84     -118.32    192.58 o 
  -8  -6   6     3536.44     3590.12    226.24 o 
  -7  -6   6     3025.82     3269.78    204.12 o 
  -6  -6   6      658.87      465.71    136.71 o 
  -5  -6   6        5.32      -87.32     87.32 o 
  -4  -6   6     9664.59     9310.53    227.11 o 
  -3  -6   6       50.45        5.51     88.85 o 
  -2  -6   6      847.52      828.19    115.69 o 
  -1  -6   6      552.61      595.55    126.83 o 
   0  -6   6    35064.18    32474.09    571.97 o 
   1  -6   6     7147.34     7107.66    195.75 o 
   2  -6   6      858.00      744.78     91.17 o 
   3  -6   6     2148.31     2385.01    124.54 o 
   4  -6   6     2161.63     1919.47    124.66 o 
   5  -6   6       36.72       76.77    102.68 o 
   6  -6   6    10716.29    10779.23    376.16 o 
   7  -6   6      673.21      574.22    123.20 o 
   8  -6   6      361.53      382.27    140.33 o 
   9  -6   6     8386.58     8079.62    676.15 o 
  10  -6   6     8528.11     8317.48    396.87 o 
  11  -6   6      499.00      329.88    234.99 o 
  12  -6   6      494.84      640.33    265.88 o 
  13  -6   6     1623.98     1407.07    352.88 o 
 -13  -5   6      199.21      121.72    339.91 o 
 -12  -5   6      398.62      492.69    314.35 o 
 -11  -5   6       21.80      144.22    275.05 o 
 -10  -5   6      532.85      642.69    176.96 o 
  -9  -5   6       11.72      -17.56    154.36 o 
  -8  -5   6     1926.11     1807.74    185.86 o 
  -7  -5   6      772.01      670.14    141.51 o 
  -6  -5   6      713.63      805.86    135.84 o 
  -5  -5   6    16191.75    16249.59    365.70 o 
  -4  -5   6       95.64      194.16    263.81 o 
  -3  -5   6     1282.67     1334.41     99.85 o 
  -2  -5   6     6594.25     6474.91    161.00 o 
  -1  -5   6      300.36      282.70    106.97 o 
   0  -5   6       99.31       93.94     69.02 o 
   1  -5   6     8648.63     8642.47    206.86 o 
   2  -5   6     2200.39     2027.32    125.74 o 
   3  -5   6       98.03       99.54     85.21 o 
   4  -5   6      468.88      476.80     91.52 o 
   5  -5   6     1735.52     1592.63    119.36 o 
   6  -5   6     7926.36     7914.99    225.69 o 
   7  -5   6      621.17      479.33    111.12 o 
   8  -5   6     8858.84     8694.87    307.83 o 
   9  -5   6    10034.11     9627.13    302.90 o 
  10  -5   6     1502.54      908.44    228.35 o 
  11  -5   6       10.51      295.18    208.39 o 
  12  -5   6     1758.82     1941.76    292.28 o 
  13  -5   6     2799.98     2649.69    352.67 o 
  14  -5   6       65.49      286.07    299.38 o 
 -13  -4   6      371.29      612.28    509.79 o 
 -12  -4   6      129.86      172.41    301.25 o 
 -11  -4   6       27.26       -1.11    355.31 o 
 -10  -4   6     1261.96     1155.06    260.08 o 
  -9  -4   6      245.33      812.11    205.14 o 
  -8  -4   6       62.71      159.74    141.36 o 
  -7  -4   6      784.76      671.81    270.94 o 
  -6  -4   6     1693.41     1767.05    149.60 o 
  -5  -4   6       73.49       51.52     97.74 o 
  -4  -4   6     2023.39     2087.34    136.85 o 
  -3  -4   6     3497.44     3451.13    149.95 o 
  -2  -4   6      167.84      252.25     67.98 o 
  -1  -4   6     1940.24     1884.89    103.62 o 
   0  -4   6      569.81      391.01     80.97 o 
   1  -4   6     2650.19     2541.43    104.81 o 
   2  -4   6     1083.22      988.42     80.30 o 
   3  -4   6    13922.96    14342.82    289.00 o 
   4  -4   6     5222.86     5467.94    166.83 o 
   5  -4   6      795.53     1180.73    141.06 o 
   6  -4   6     6346.19     6558.46    234.47 o 
   7  -4   6     6960.94     7183.98    226.69 o 
   8  -4   6      393.72      512.33    147.43 o 
   9  -4   6       33.68       91.66    122.25 o 
  10  -4   6      175.68      359.91    199.97 o 
  11  -4   6      961.13     1096.64    438.49 o 
  12  -4   6      221.58     -161.52    208.37 o 
  13  -4   6      537.44      242.16    335.11 o 
  14  -4   6     2097.91      777.16    472.95 o 
 -13  -3   6      276.53      -64.64    366.00 o 
 -12  -3   6     6174.00     6368.40    479.83 o 
 -11  -3   6     1272.00     1462.65    311.33 o 
 -10  -3   6       17.64      185.04    222.50 o 
  -9  -3   6     5773.62     5872.88    258.62 o 
  -8  -3   6       37.54      -14.97    121.33 o 
  -7  -3   6      148.58      141.60    115.52 o 
  -6  -3   6     8020.44     7834.54    245.84 o 
  -5  -3   6     9966.36     9779.93    261.47 o 
  -4  -3   6    11605.21    11486.99    276.13 o 
  -3  -3   6       42.14      -70.16     70.16 o 
  -2  -3   6     8282.47     9189.24    219.70 o 
  -1  -3   6    27221.31    27507.83    425.17 o 
   0  -3   6      521.63      498.34     49.34 o 
   1  -3   6       75.53       89.73     37.49 o 
   2  -3   6    11788.33    10839.56    184.73 o 
   3  -3   6    14272.21    14103.72    278.08 o 
   4  -3   6       92.97      255.80     70.80 o 
   5  -3   6    10637.31    11307.03    256.90 o 
   6  -3   6        2.24      -78.77     84.11 o 
   7  -3   6      200.25      437.60    108.60 o 
   8  -3   6      181.21      256.08    139.03 o 
   9  -3   6     1309.26     1138.61    151.29 o 
  10  -3   6       88.99      251.20    202.96 o 
  11  -3   6      651.46      904.42    239.45 o 
  12  -3   6      894.37      888.32    243.54 o 
  13  -3   6      319.41      826.63    276.76 o 
  14  -3   6        1.82     -259.44    259.44 o 
 -13  -2   6     1968.83     1887.99    398.88 o 
 -12  -2   6      367.70       29.97    299.69 o 
 -11  -2   6     2001.86     1589.83    315.64 o 
 -10  -2   6     1280.91     1030.88    246.42 o 
  -9  -2   6     3645.97     3992.77    303.49 o 
  -8  -2   6     1671.00     1501.51    207.95 o 
  -7  -2   6     1256.96     1308.81    149.96 o 
  -6  -2   6     3117.29     3022.71    160.13 o 
  -5  -2   6       61.19      114.55     87.61 o 
  -4  -2   6    13089.44    12406.64    286.07 o 
  -3  -2   6    38028.61    37742.74    652.05 o 
  -2  -2   6      146.77      213.55     74.25 o 
  -1  -2   6     3288.88     2909.65    108.72 o 
   0  -2   6    15413.18    14010.43    192.83 o 
   1  -2   6       25.71      -30.87     30.87 o 
   2  -2   6       77.20      -17.77     50.08 o 
   3  -2   6    12140.70    11919.64    407.05 o 
   4  -2   6      395.01      414.78     80.96 o 
   5  -2   6     5838.60     6043.46    184.37 o 
   6  -2   6      943.16     1073.94    159.58 o 
   7  -2   6     9199.00     9941.43    255.95 o 
   8  -2   6     1518.67     1805.92    182.33 o 
   9  -2   6       61.54      -26.65    194.82 o 
  10  -2   6      368.25       70.95    246.00 o 
  11  -2   6     7312.95     6944.06    365.79 o 
  12  -2   6      563.29      823.88    231.79 o 
  13  -2   6      293.20       46.56    408.78 o 
  14  -2   6      118.54      765.26    306.28 o 
 -13  -1   6     1061.31     1150.78    364.43 o 
 -12  -1   6    19758.25    20558.41    730.30 o 
 -11  -1   6     7627.40     7464.06    461.21 o 
 -10  -1   6      217.32      101.33    206.52 o 
  -9  -1   6     5658.54     5754.35    343.51 o 
  -8  -1   6     3699.14     4086.84    199.86 o 
  -7  -1   6       94.49      192.04    112.79 o 
  -6  -1   6     3629.05     3997.41    207.24 o 
  -5  -1   6       57.79       46.66     88.01 o 
  -4  -1   6    33738.14    33440.24    920.69 o 
  -3  -1   6      570.60      269.81    221.03 o 
  -2  -1   6     9132.82     8462.49    322.83 o 
  -1  -1   6     4447.17     4398.97    215.15 o 
   0  -1   6      757.96      765.94     44.88 o 
   1  -1   6     1922.42     1558.62    115.63 o 
   2  -1   6    24970.35    21687.74    878.59 o 
   3  -1   6      913.52      892.41     72.25 o 
   4  -1   6      401.29      415.17    108.85 o 
   5  -1   6    36233.45    36725.45    631.17 o 
   6  -1   6    29521.42    30036.11    541.86 o 
   7  -1   6      685.66      811.74    134.75 o 
   8  -1   6      725.28      798.00    243.60 o 
   9  -1   6       24.59      -40.83    120.54 o 
  10  -1   6     1097.99     1476.03    171.41 o 
  11  -1   6        1.87      258.97    196.43 o 
  12  -1   6      145.03      237.66    209.89 o 
  13  -1   6     3255.36     3769.29    360.61 o 
  14  -1   6      436.66      828.23    316.78 o 
  15  -1   6       40.95      -83.31    295.07 o 
 -13   0   6     2779.46     2783.59    429.27 o 
 -12   0   6     1854.99     2346.43    378.13 o 
 -11   0   6     6402.92     5957.37    430.96 o 
 -10   0   6       49.52       74.23    214.53 o 
  -9   0   6     5989.80     5345.69    392.14 o 
  -8   0   6      317.81      327.70    122.88 o 
  -7   0   6     4250.80     4049.95    182.91 o 
  -6   0   6     4497.27     4167.37    181.20 o 
  -5   0   6     1397.60     1815.35    124.15 o 
  -4   0   6    18991.86    19539.38    500.49 o 
  -3   0   6   143403.02   139150.06   3565.95 o 
  -2   0   6    15778.18    15191.50    323.80 o 
  -1   0   6       26.87       41.99     56.13 o 
   0   0   6    22113.06    22022.35    473.05 o 
   1   0   6     1248.18     1043.30     87.82 o 
   2   0   6     1840.89     1863.85    116.98 o 
   3   0   6      207.92      213.24     70.74 o 
   4   0   6    31301.57    32828.13    686.15 o 
   5   0   6    39183.43    43227.59   1081.37 o 
   6   0   6     1149.41     1185.39    102.09 o 
   7   0   6       21.13      163.99    154.48 o 
   8   0   6     3533.46     4277.94    313.72 o 
   9   0   6      174.94      249.10    130.98 o 
  10   0   6      136.31      130.40    137.44 o 
  11   0   6     7782.52     8021.52    374.29 o 
  12   0   6        0.64      -10.94    200.62 o 
  13   0   6      191.66      675.99    268.31 o 
  14   0   6     7570.26     7458.42    483.77 o 
  15   0   6     2090.81     1580.37    395.51 o 
 -13   1   6      572.61      190.23    321.01 o 
 -12   1   6    24402.67    26310.91    840.66 o 
 -11   1   6    16958.79    17889.22    644.39 o 
 -10   1   6      272.86       25.09    212.71 o 
  -9   1   6     3009.93     2685.76    283.47 o 
  -8   1   6     5129.71     5221.72    302.33 o 
  -7   1   6     1118.62     1334.02    135.99 o 
  -6   1   6      347.18      236.81    110.56 o 
  -5   1   6      775.41      842.39    154.86 o 
  -4   1   6    36507.09    35940.24    629.83 o 
  -3   1   6     1757.56     2358.30    316.66 o 
  -2   1   6    33570.94    31045.57    539.04 o 
  -1   1   6     5191.52     4967.16    140.98 o 
   0   1   6    12695.68    12596.34    246.97 o 
   1   1   6      687.96      649.36     49.41 o 
   2   1   6    27854.20    28067.92    591.52 o 
   3   1   6    10499.06    10382.02    314.47 o 
   4   1   6     1786.81     2375.55    196.37 o 
   5   1   6    62712.66    68154.60   1492.90 o 
   6   1   6    60796.85    63606.27   1063.88 o 
   7   1   6      430.34      609.36     95.08 o 
   8   1   6      133.16      134.91    114.59 o 
   9   1   6     3230.02     3411.65    179.14 o 
  10   1   6     2514.39     2868.38    180.83 o 
  11   1   6      148.48      313.87    138.36 o 
  12   1   6      103.17      122.40    215.09 o 
  13   1   6    12710.85    12807.68    572.77 o 
  14   1   6     8648.61     8306.12    852.02 o 
  15   1   6      171.96      162.27    295.04 o 
 -13   2   6     1180.16     1447.60    386.63 o 
 -12   2   6     2954.80     3278.93    388.57 o 
 -11   2   6     4921.50     5363.34    397.61 o 
 -10   2   6        3.66      -44.38    215.03 o 
  -9   2   6    10262.60    10654.51    441.33 o 
  -8   2   6        0.17     -194.37    294.70 o 
  -7   2   6     4601.47     4352.77    165.56 o 
  -6   2   6    10642.50    10764.95    261.20 o 
  -5   2   6     1382.72     1630.13    144.47 o 
  -4   2   6     9978.37    10303.49    243.97 o 
  -3   2   6   158428.67   145618.03   2491.26 o 
  -2   2   6    65091.41    63920.54   1033.00 o 
  -1   2   6     1774.87     1769.94    113.87 o 
   0   2   6    22236.18    21439.31    416.84 o 
   1   2   6     9341.74     8793.97    189.30 o 
   2   2   6     9400.29     9823.10    199.52 o 
   3   2   6     1436.39     1369.25     80.27 o 
   4   2   6    23598.94    26348.39    396.25 o 
   5   2   6   124216.07   140066.27   3736.52 o 
   6   2   6     1586.11     2087.07    139.25 o 
   7   2   6      360.91      358.87    112.68 o 
   8   2   6     5406.80     6032.28    209.50 o 
   9   2   6     2966.36     3067.66    178.59 o 
  10   2   6      502.56      462.06    182.85 o 
  11   2   6     8620.97     8733.73    333.77 o 
  12   2   6      137.67      338.57    235.20 o 
  13   2   6     1290.84      967.21    264.62 o 
  14   2   6    10075.02    10801.33    536.49 o 
  15   2   6     7561.08     7997.06    507.31 o 
 -12   3   6     9148.22     8484.57    509.98 o 
 -11   3   6    12540.20    12146.17    619.11 o 
 -10   3   6       11.57      196.19    222.96 o 
  -9   3   6      943.18     1052.59    231.91 o 
  -8   3   6     6757.53     6578.56    333.16 o 
  -7   3   6      948.03      745.30    161.85 o 
  -6   3   6      180.62      354.08    137.81 o 
  -5   3   6      738.22      769.44    109.10 o 
  -4   3   6     2426.11     2023.69    118.11 o 
  -3   3   6    14873.89    14037.13    296.08 o 
  -2   3   6     8781.22     8755.10    210.67 o 
  -1   3   6    14714.88    15674.98    471.37 o 
   0   3   6    42378.70    42123.32    693.16 o 
   1   3   6       42.46        6.62     55.53 o 
   2   3   6    19099.34    19674.71    505.06 o 
   3   3   6    60629.43    64641.04   1027.15 o 
   4   3   6     1186.48     1223.64     72.43 o 
   5   3   6    30223.58    32499.70    489.17 o 
   6   3   6    35208.91    35910.12    620.58 o 
   7   3   6     1574.96     1540.14    111.74 o 
   8   3   6      769.63      954.63    124.78 o 
   9   3   6     7716.58     7721.54    248.16 o 
  10   3   6     7239.97     7386.49    257.81 o 
  11   3   6     2712.38     3009.62    202.80 o 
  12   3   6     1472.40     1241.00    181.81 o 
  13   3   6     9419.15    10336.35    484.83 o 
  14   3   6    20842.64    22109.65   1082.56 o 
  15   3   6       32.19     -222.67    352.93 o 
 -12   4   6     1748.29     1582.22    368.85 o 
 -11   4   6       19.18      740.26    283.95 o 
 -10   4   6        2.97      103.86    218.65 o 
  -9   4   6     9642.02     9260.23    418.43 o 
  -8   4   6      147.19      173.43    173.59 o 
  -7   4   6     2909.21     3008.27    243.79 o 
  -6   4   6    14564.87    14243.44    441.37 o 
  -5   4   6     4397.50     4593.30    188.39 o 
  -4   4   6      344.78      566.99     92.34 o 
  -3   4   6    39169.49    36760.74    636.29 o 
  -2   4   6    26165.25    27471.78    492.48 o 
  -1   4   6     1586.25     1759.77     99.96 o 
   0   4   6    14856.21    14317.15    367.96 o 
   1   4   6    39579.44    39949.32    780.21 o 
   2   4   6    19209.09    19346.55    443.48 o 
   3   4   6     3710.52     4273.09    128.35 o 
   4   4   6       79.72      229.11     71.37 o 
   5   4   6    82418.78    82969.20   1245.23 o 
   6   4   6     8706.89     8901.85    209.60 o 
   7   4   6        1.54      -70.78     70.78 o 
   8   4   6    12973.93    13388.64    321.13 o 
   9   4   6     6017.18     5848.51    320.51 o 
  10   4   6        4.64       23.20    122.25 o 
  11   4   6     8086.74     8366.33    293.59 o 
  12   4   6     4001.59     4094.19    249.11 o 
  13   4   6     1688.03     1438.93    273.37 o 
  14   4   6     6511.27     5986.59    431.65 o 
  15   4   6     5661.30     5361.68    644.07 o 
 -12   5   6      595.48      818.64    323.11 o 
 -11   5   6     2377.58     2261.29    345.42 o 
 -10   5   6      128.55      225.78    218.47 o 
  -9   5   6      127.57        7.76    190.69 o 
  -8   5   6     4563.57     4339.03    424.23 o 
  -7   5   6       43.90       64.60    165.18 o 
  -6   5   6     1294.31     1338.60    185.01 o 
  -5   5   6     3684.43     3855.85    110.19 o 
  -4   5   6     2665.89     2597.40    130.61 o 
  -3   5   6     5396.59     5199.82    180.32 o 
  -2   5   6      524.22      414.42     91.04 o 
  -1   5   6     7766.82     7484.85    347.67 o 
   0   5   6    31140.81    31041.48    537.91 o 
   1   5   6      379.21      376.59     95.48 o 
   2   5   6     9260.82     9717.85    214.99 o 
   3   5   6    33976.61    34831.54   1007.29 o 
   4   5   6     3164.09     3617.06    119.61 o 
   5   5   6     2212.56     2472.21     99.54 o 
   6   5   6    20131.82    19944.79    402.79 o 
   7   5   6     2259.13     2200.89    146.57 o 
   8   5   6      289.45      399.74    105.37 o 
   9   5   6     5016.25     5519.42    305.50 o 
  10   5   6     6033.49     5735.19    251.99 o 
  11   5   6     6330.21     5984.22    255.65 o 
  12   5   6       85.27       62.03    186.04 o 
  13   5   6     2440.87     2632.89    315.73 o 
  14   5   6    14193.42    13879.54    872.22 o 
  15   5   6      365.11       99.82    415.91 o 
 -12   6   6       21.32       48.57    621.49 o 
 -11   6   6     1071.68      588.54    264.93 o 
 -10   6   6      832.60      889.59    272.22 o 
  -9   6   6     4216.80     4442.01    343.72 o 
  -8   6   6       63.63       95.05    185.56 o 
  -7   6   6      217.54      182.81    235.29 o 
  -6   6   6     1161.09     1334.87    191.49 o 
  -5   6   6    11410.49    11536.19    261.55 o 
  -4   6   6      545.55      761.19    106.03 o 
  -3   6   6      205.47       75.03     71.99 o 
  -2   6   6     2213.16     2196.95    114.10 o 
  -1   6   6       30.85       38.86    117.83 o 
   0   6   6      137.02       93.82     97.74 o 
   1   6   6     1053.02     1040.86    119.85 o 
   2   6   6     1410.21     1207.63     90.16 o 
   3   6   6      824.43      821.90     81.04 o 
   4   6   6      553.96      638.76     71.37 o 
   5   6   6     3915.69     4261.82    136.76 o 
   6   6   6     4907.89     4788.19    140.35 o 
   7   6   6     1066.25      922.70     97.92 o 
   8   6   6    12430.32    12797.14    280.59 o 
   9   6   6     4497.36     4137.78    179.17 o 
  10   6   6     1172.50      968.39    188.33 o 
  11   6   6     1400.41     1160.11    295.89 o 
  12   6   6     5159.13     5045.06    303.29 o 
  13   6   6       41.20      491.96    294.70 o 
 -12   7   6       32.48     -181.98    300.59 o 
 -11   7   6       28.09      -49.91    351.74 o 
 -10   7   6      384.51        0.51    308.96 o 
  -9   7   6      354.81      428.72    231.83 o 
  -8   7   6       37.55      199.12    189.55 o 
  -7   7   6     4074.12     3937.11    283.44 o 
  -6   7   6      256.75      251.92    232.91 o 
  -5   7   6      350.82      296.15     91.65 o 
  -4   7   6       87.26      193.70    131.08 o 
  -3   7   6     1348.22     1480.47    106.36 o 
  -2   7   6      906.76      986.32    122.68 o 
  -1   7   6     3908.98     3720.90    143.90 o 
   0   7   6     1137.98     1140.34     99.12 o 
   1   7   6       13.57      -63.85     63.85 o 
   2   7   6        0.80       64.23     71.23 o 
   3   7   6      476.98      357.38     68.17 o 
   4   7   6     7015.92     6592.96    196.66 o 
   5   7   6      952.11     1004.76     99.84 o 
   6   7   6     5446.04     5832.36    246.20 o 
   7   7   6        6.06       -7.17     73.13 o 
   8   7   6     2030.01     2195.98    163.29 o 
   9   7   6      328.26      299.83    133.44 o 
  10   7   6        6.31      -77.73    107.69 o 
  11   7   6     5110.65     4935.60    217.60 o 
  12   7   6      908.21      937.22    193.54 o 
  13   7   6      357.71      248.76    272.43 o 
  14   7   6     3040.01     2611.77    399.06 o 
  15   7   6      329.87      551.95    364.63 o 
 -11   8   6        3.22     -368.26    577.52 o 
 -10   8   6      935.73      953.58    291.16 o 
  -9   8   6      134.25      -54.32    216.23 o 
  -8   8   6     1074.98      993.85    231.79 o 
  -7   8   6      306.03     -108.05    329.16 o 
  -6   8   6     3252.43     3518.30    269.69 o 
  -5   8   6     3169.47     3326.15    244.48 o 
  -4   8   6     5036.49     4954.11    170.89 o 
  -3   8   6       70.84       54.06     85.72 o 
  -2   8   6     1525.28     1485.11    115.04 o 
  -1   8   6     4060.06     4035.28    197.68 o 
   0   8   6        2.05       97.81     78.64 o 
   1   8   6    10552.45    10301.75    246.27 o 
   2   8   6    18271.03    17661.97    352.66 o 
   3   8   6      581.00      487.29     79.13 o 
   4   8   6     1316.39     1155.22    105.31 o 
   5   8   6        2.29      -23.87     61.75 o 
   6   8   6      543.50      473.78    137.05 o 
   7   8   6      952.20     1288.48    206.77 o 
   8   8   6     8634.85     8319.31    217.87 o 
   9   8   6       23.82       31.30    143.39 o 
  10   8   6      414.75      268.66    135.16 o 
  11   8   6       49.96      495.78    238.00 o 
  12   8   6      919.01      747.31    195.26 o 
  13   8   6      140.16      520.82    196.24 o 
  14   8   6      174.04      380.96    415.91 o 
 -11   9   6      845.59      847.51    330.22 o 
 -10   9   6      412.45      558.33    289.55 o 
  -9   9   6      456.01       56.64    227.89 o 
  -8   9   6     3143.68     2535.39    291.24 o 
  -7   9   6    19360.91    19913.39    765.28 o 
  -6   9   6     8159.06     7797.39    370.47 o 
  -5   9   6        0.94     -131.47    159.30 o 
  -4   9   6     2105.82     2308.37    141.62 o 
  -3   9   6     4751.45     4665.63    181.30 o 
  -2   9   6     1804.99     1780.82    134.54 o 
  -1   9   6     9597.99     9320.62    246.23 o 
   0   9   6        2.24       -5.57     76.98 o 
   1   9   6     7500.40     7700.35    219.97 o 
   2   9   6      230.34       45.85    171.25 o 
   3   9   6     1436.01     1595.15    102.32 o 
   4   9   6     8037.40     8540.94    215.57 o 
   5   9   6     1353.11     1140.40    155.12 o 
   6   9   6       42.78       31.67     83.09 o 
   7   9   6     1296.95     1226.67    130.04 o 
   8   9   6      519.93      935.86    297.08 o 
   9   9   6       24.46     -123.52    123.52 o 
  10   9   6     5238.11     5740.11    311.59 o 
  11   9   6     1484.45     1410.18    209.61 o 
  12   9   6      612.41      405.77    188.37 o 
  13   9   6       19.28      -33.49    381.45 o 
  14   9   6      143.53       86.21    217.27 o 
 -10  10   6      795.37      722.83    330.35 o 
  -9  10   6        9.10     -221.87    221.87 o 
  -8  10   6     5588.91     6222.04    391.95 o 
  -7  10   6      164.14      -48.72    248.36 o 
  -6  10   6     6842.13     7221.27    362.99 o 
  -5  10   6     1692.98     1552.59    221.35 o 
  -4  10   6     9517.11    10013.53    273.38 o 
  -3  10   6        2.17     -183.17    228.16 o 
  -2  10   6     6157.25     6049.25    209.72 o 
  -1  10   6      118.19       94.78     85.18 o 
   0  10   6        2.04      -78.82     78.82 o 
   1  10   6    16345.82    16467.25    355.69 o 
   2  10   6    51150.80    49030.43    839.58 o 
   3  10   6     7566.83     7440.48    200.23 o 
   4  10   6        8.46      152.74    130.95 o 
   5  10   6     1593.66     1361.57    166.45 o 
   6  10   6      504.57      457.73    147.78 o 
   7  10   6     4067.11     3725.72    288.76 o 
   8  10   6     4429.35     4359.58    268.31 o 
   9  10   6     5145.35     4912.30    331.54 o 
  10  10   6     7901.80     7115.90    301.05 o 
  11  10   6      116.09      204.75    176.97 o 
  12  10   6       94.42      551.13    205.94 o 
  13  10   6      357.57       63.41    203.69 o 
  14  10   6       10.17      -45.64    220.25 o 
 -10  11   6     2509.26     2375.84    394.52 o 
  -9  11   6       24.71      -33.56    251.92 o 
  -8  11   6     3381.86     3614.54    358.68 o 
  -7  11   6    19122.66    19800.49    648.16 o 
  -6  11   6    15013.22    14471.37    516.17 o 
  -5  11   6      569.24      664.27    208.39 o 
  -4  11   6      369.68      463.78    123.32 o 
  -3  11   6    10024.07    10034.95    280.59 o 
  -2  11   6       35.29      314.73    200.83 o 
  -1  11   6     2299.87     2230.11    149.94 o 
   0  11   6     1468.56     1347.95    131.27 o 
   1  11   6    21467.26    21259.71    435.15 o 
   2  11   6     1344.90     1389.41    210.33 o 
   3  11   6     6762.38     6548.72    195.44 o 
   4  11   6     1107.00     1133.41    174.58 o 
   5  11   6     7321.23     6635.41    300.80 o 
   6  11   6      215.08      291.50    171.12 o 
   7  11   6     5558.12     5638.53    294.04 o 
   8  11   6      515.71      609.32    179.87 o 
   9  11   6        2.94     -132.73    282.82 o 
  10  11   6     7237.17     7517.03    378.31 o 
  11  11   6    13314.53    13210.07    430.90 o 
  12  11   6       95.84      256.46    221.88 o 
  13  11   6       39.72      480.83    279.21 o 
  14  11   6      767.18      277.68    237.08 o 
  -9  12   6      376.55      352.59    295.89 o 
  -8  12   6     2492.49     2098.65    334.73 o 
  -7  12   6     2750.19     2674.13    329.52 o 
  -6  12   6     1674.47     1908.68    554.94 o 
  -5  12   6      844.28     1329.41    248.03 o 
  -4  12   6     3334.23     3501.22    621.49 o 
  -3  12   6      676.21      513.15    172.49 o 
  -2  12   6     8475.91     8786.13    272.82 o 
  -1  12   6     3357.90     3326.52    178.85 o 
   0  12   6       34.21       71.85    100.44 o 
   1  12   6     6574.68     6129.94    218.08 o 
   2  12   6    42493.93    40795.41    731.70 o 
   3  12   6    13247.90    12937.12    298.67 o 
   4  12   6       55.74      209.07    165.18 o 
   5  12   6     3181.74     2714.06    225.68 o 
   6  12   6     7498.13     7191.41    421.85 o 
   7  12   6       29.00       44.35    164.45 o 
   8  12   6      346.66      251.61    170.48 o 
   9  12   6     3036.31     3071.69    274.72 o 
  10  12   6     7827.88     8324.14    421.94 o 
  11  12   6      695.06      594.91    244.58 o 
  12  12   6       94.47      501.93    259.33 o 
  13  12   6     1248.82     1195.91    305.47 o 
  -9  13   6      864.03      745.68    314.53 o 
  -8  13   6     1449.08     1906.35    628.62 o 
  -7  13   6     7509.30     8218.06    452.99 o 
  -6  13   6     9155.14    10109.71    475.27 o 
  -5  13   6       30.51      155.92    207.96 o 
  -4  13   6      464.94      648.36    215.71 o 
  -3  13   6    11330.38    11869.23    695.10 o 
  -2  13   6     5258.52     4588.91    253.06 o 
  -1  13   6     1091.33     1390.35    153.47 o 
   0  13   6       86.14      218.64    114.02 o 
   1  13   6     2981.76     3035.20    182.39 o 
   2  13   6     4176.74     3841.10    185.66 o 
   3  13   6        2.01      255.88    159.85 o 
   4  13   6      684.11      438.91    176.45 o 
   5  13   6    12336.23    12534.02    437.15 o 
   6  13   6      180.05      666.35    205.40 o 
   7  13   6     5705.10     5456.65    319.43 o 
   8  13   6     1947.37     1599.21    383.83 o 
   9  13   6      236.82      -64.60    196.08 o 
  10  13   6     3400.35     3312.67    387.39 o 
  11  13   6    11052.61    11105.23    504.16 o 
  12  13   6     2403.87     2518.83    683.28 o 
  13  13   6       52.51      -84.72    357.68 o 
  -8  14   6        4.65      326.69    292.18 o 
  -7  14   6      263.67      977.51    304.18 o 
  -6  14   6      299.21      319.41    237.26 o 
  -5  14   6       44.61      -60.56    242.42 o 
  -4  14   6     1980.27     1932.56    280.85 o 
  -3  14   6     1375.35     1415.52    174.70 o 
  -2  14   6     3840.48     3823.35    224.68 o 
  -1  14   6     7038.79     7010.97    263.95 o 
   0  14   6     2025.75     2097.94    177.54 o 
   1  14   6     3314.04     3153.35    192.06 o 
   2  14   6     5315.12     4948.85    294.26 o 
   3  14   6    10885.77    11033.88    417.40 o 
   4  14   6      238.59       11.90    179.44 o 
   5  14   6     2417.34     2312.76    256.16 o 
   6  14   6    10988.82    10725.39    429.52 o 
   7  14   6     5740.12     5759.98    749.83 o 
   8  14   6       15.75      202.71    322.03 o 
   9  14   6      598.58      614.00    222.72 o 
  10  14   6     5721.51     5341.39    408.78 o 
  11  14   6     1582.55     1628.04    556.13 o 
  12  14   6       89.87      255.99    562.07 o 
  -7  15   6      679.11      742.03    301.37 o 
  -6  15   6     1648.41     2143.37    469.38 o 
  -5  15   6     1351.29     1442.66    294.34 o 
  -4  15   6      131.02      -65.31    216.77 o 
  -3  15   6     2926.85     2968.94    490.77 o 
  -2  15   6     2814.62     3189.51    225.85 o 
  -1  15   6       93.05       13.89    144.09 o 
   0  15   6       19.14       -3.33    182.84 o 
   1  15   6        5.54      -67.45    161.57 o 
   2  15   6     3176.97     3375.25    280.21 o 
   3  15   6     2420.91     1979.87    395.71 o 
   4  15   6      605.63      294.23    175.87 o 
   5  15   6     7340.48     7269.00    371.87 o 
   6  15   6      255.46       77.05    192.43 o 
   7  15   6     1188.71     1651.84    262.06 o 
   8  15   6     1962.23     1974.18    284.83 o 
   9  15   6      180.39      -45.08    224.94 o 
  10  15   6     1755.26     2007.40    394.52 o 
  11  15   6     3280.13     3464.79    391.51 o 
  12  15   6     1422.65      976.42    335.11 o 
  -7  16   6      107.84      160.27    303.05 o 
  -6  16   6     1207.76     1474.29    356.49 o 
  -5  16   6      276.88      568.15    380.26 o 
  -4  16   6      791.61      918.24    282.72 o 
  -3  16   6      592.49      580.86    263.93 o 
  -2  16   6      373.14      517.55    185.15 o 
  -1  16   6      686.70      838.09    236.47 o 
   0  16   6     1584.89     1569.18    251.23 o 
   1  16   6     5767.44     6049.20    343.19 o 
   2  16   6     1899.42     2495.15    331.54 o 
   3  16   6     6569.47     5417.31    345.34 o 
   4  16   6      696.00      617.02    226.59 o 
   5  16   6      149.39      133.66    232.91 o 
   6  16   6     3496.55     3443.43    318.04 o 
   7  16   6     2535.26     2940.07    315.01 o 
   8  16   6      260.16      168.89    227.78 o 
   9  16   6      577.78      266.44    250.75 o 
  10  16   6      837.62      301.85    263.80 o 
  11  16   6     1339.05     1234.37    332.90 o 
  -6  17   6       76.10     -164.35    463.44 o 
  -5  17   6     1263.27      978.64    326.86 o 
  -4  17   6        4.50       34.35    351.74 o 
  -3  17   6       93.88      253.99    259.86 o 
  -2  17   6        2.90     -190.13    346.99 o 
  -1  17   6       16.42      -58.46    205.11 o 
   0  17   6      775.32     1089.48    247.45 o 
   1  17   6        7.99      -41.72    225.78 o 
   2  17   6      269.78      -81.27    308.96 o 
   3  17   6     2543.67     2668.49    298.60 o 
   4  17   6       66.47     -205.10    261.43 o 
   5  17   6      565.37      909.15    249.32 o 
   6  17   6       59.62     -188.44    188.44 o 
   7  17   6      247.77      271.59    248.21 o 
   8  17   6       75.31       22.11    380.26 o 
   9  17   6      503.13      344.15    300.64 o 
  10  17   6      615.46      764.06    303.79 o 
  -4  18   6        2.82       11.88    423.04 o 
  -3  18   6        8.02       95.07    380.26 o 
  -2  18   6      112.94     1216.84    463.44 o 
  -1  18   6      107.56     -187.49    437.30 o 
   0  18   6      580.79      595.30    253.91 o 
   1  18   6     2409.31     1983.38    291.22 o 
   2  18   6      186.33     -135.55    362.44 o 
   3  18   6      119.50        6.09    231.76 o 
   4  18   6      696.44      674.48    294.70 o 
   5  18   6      131.37      171.61    234.37 o 
   6  18   6      104.93     -129.34    486.02 o 
   7  18   6       11.36     -227.49    363.62 o 
   8  18   6       50.12     -107.54    242.08 o 
   9  18   6      332.36      166.29    332.73 o 
  -3  19   6      345.41      287.57    430.17 o 
  -2  19   6     1479.97     1464.01    515.73 o 
  -1  19   6     1150.27      762.90    446.81 o 
   0  19   6      832.14      830.92    290.63 o 
   1  19   6      143.62       -5.61    247.68 o 
   2  19   6       29.07      254.03    263.66 o 
   3  19   6      136.27       17.05    332.73 o 
   4  19   6      473.44      565.05    569.20 o 
   5  19   6        5.23       70.51    259.75 o 
   6  19   6      153.52      -47.94    267.06 o 
   7  19   6       99.20     -197.99    271.71 o 
   8  19   6      283.44      159.98    299.46 o 
  -1  20   6      457.08       49.91    434.92 o 
   0  20   6      412.76     1220.62    321.83 o 
   1  20   6      991.38      615.98    405.22 o 
   2  20   6        0.94     -177.91    268.08 o 
   3  20   6      739.40     1134.14    334.29 o 
   4  20   6       10.46      399.59    303.08 o 
   5  20   6        1.06      168.74    491.96 o 
   6  20   6      247.50      117.37    283.63 o 
   7  20   6     1350.27     1144.29    427.79 o 
   3  21   6        4.79      -68.26    314.90 o 
  -4 -18   7     2865.53     2740.26    591.78 o 
  -3 -18   7     1438.10     2205.52    558.51 o 
  -2 -18   7      517.41      468.20    477.70 o 
  -1 -18   7     1377.28      962.54    451.56 o 
   0 -18   7     3412.52     3776.47    568.02 o 
   1 -18   7      390.44      684.47    487.21 o 
   2 -18   7        0.72     -197.26    394.52 o 
   3 -18   7      625.69      299.46    451.56 o 
  -6 -17   7      160.95     -229.45    395.71 o 
  -5 -17   7     1431.14     1868.56    355.41 o 
  -4 -17   7       49.67     -226.80    282.52 o 
  -3 -17   7      344.59       -1.19    290.33 o 
  -2 -17   7       26.17      -65.10    338.67 o 
  -1 -17   7     1430.57      981.93    310.56 o 
   0 -17   7      332.67      531.97    322.03 o 
   1 -17   7      672.19      821.52    312.20 o 
   2 -17   7      130.39        9.51    404.03 o 
   3 -17   7      300.59      330.35    425.42 o 
   4 -17   7      830.35     1391.43    376.34 o 
   5 -17   7     4203.75     3358.18    582.28 o 
  -7 -16   7      101.50     1018.71    341.99 o 
  -6 -16   7      870.97      621.15    315.31 o 
  -5 -16   7      159.73     -274.58    274.58 o 
  -4 -16   7     2147.38     2479.81    357.11 o 
  -3 -16   7     1839.11     2276.83    352.93 o 
  -2 -16   7      229.63      259.24    260.86 o 
  -1 -16   7      275.34       66.08    698.73 o 
   0 -16   7     4982.22     5381.47    414.19 o 
   1 -16   7     2113.39     1893.69    239.15 o 
   2 -16   7        8.76       23.43    188.82 o 
   3 -16   7     1027.63     1245.39    223.95 o 
   4 -16   7     2360.51     2476.45    354.76 o 
   5 -16   7       21.59      180.35    572.77 o 
   6 -16   7      143.34     -149.73    427.79 o 
  -8 -15   7     1853.68     1914.42    384.45 o 
  -7 -15   7      404.03      473.94    306.15 o 
  -6 -15   7        4.34      615.95    291.39 o 
  -5 -15   7     1033.19     1615.54    507.41 o 
  -4 -15   7        7.47     -274.50    274.50 o 
  -3 -15   7      135.12     -203.66    235.11 o 
  -2 -15   7        0.43      -56.18    231.07 o 
  -1 -15   7     3287.03     3511.61    418.29 o 
   0 -15   7     2648.43     2639.78    228.64 o 
   1 -15   7     1567.18     2396.82    331.90 o 
   2 -15   7        6.27     -189.93    189.93 o 
   3 -15   7     1375.01     1469.08    206.44 o 
   4 -15   7      666.15      835.51    203.78 o 
   5 -15   7     3243.55     3111.86    338.37 o 
   6 -15   7      934.27      944.96    298.21 o 
   7 -15   7      139.02     -252.10    252.10 o 
   8 -15   7     1361.17     1233.47    544.25 o 
  -9 -14   7      552.80      938.83    357.94 o 
  -8 -14   7      153.61      248.08    294.50 o 
  -7 -14   7      305.48      383.70    267.57 o 
  -6 -14   7     1577.78     1221.29    299.89 o 
  -5 -14   7        5.36     -116.58    239.12 o 
  -4 -14   7      665.46      595.19    251.66 o 
  -3 -14   7      604.58      533.53    241.15 o 
  -2 -14   7       75.47      111.35    155.81 o 
  -1 -14   7       93.13      234.73    154.86 o 
   0 -14   7     2098.10     2359.94    207.35 o 
   1 -14   7     2065.00     2288.64    207.00 o 
   2 -14   7      122.49      580.01    171.44 o 
   3 -14   7      419.04      518.85    167.23 o 
   4 -14   7     2586.52     2223.92    226.66 o 
   5 -14   7       11.93     -161.88    161.88 o 
   6 -14   7      119.77       -1.65    193.36 o 
   7 -14   7       78.93     -210.51    243.52 o 
   8 -14   7     2226.56     1967.66    337.77 o 
   9 -14   7      147.76     -270.99    270.99 o 
  -9 -13   7        0.61     -178.83    270.53 o 
  -8 -13   7      287.19      544.10    289.45 o 
  -7 -13   7     1281.23     1116.44    376.70 o 
  -6 -13   7      936.29      877.98    297.08 o 
  -5 -13   7       29.83      557.20    255.49 o 
  -4 -13   7      184.45      133.81    208.20 o 
  -3 -13   7       68.65     -141.51    141.51 o 
  -2 -13   7      238.93      194.22    132.17 o 
  -1 -13   7      736.37      698.97    161.95 o 
   0 -13   7      135.77       64.87    136.68 o 
   1 -13   7     1143.26     1426.09    179.25 o 
   2 -13   7      571.02      538.11    157.88 o 
   3 -13   7     1156.13      517.09    200.36 o 
   4 -13   7        0.28     -132.82    132.82 o 
   5 -13   7      508.34      587.18    173.65 o 
   6 -13   7      118.65      -11.56    208.37 o 
   7 -13   7        2.03      -70.85    226.96 o 
   8 -13   7      111.32       93.98    233.10 o 
   9 -13   7     2826.63     3227.93    411.16 o 
 -10 -12   7        6.11     -237.11    292.70 o 
  -9 -12   7       50.90     -246.65    246.65 o 
  -8 -12   7       67.53     -172.73    349.37 o 
  -7 -12   7       19.26        4.18    248.36 o 
  -6 -12   7      484.62      583.37    246.76 o 
  -5 -12   7      405.73      311.35    164.82 o 
  -4 -12   7       55.40     -148.58    148.58 o 
  -3 -12   7      531.24      245.55    166.19 o 
  -2 -12   7       54.73       43.04    122.06 o 
  -1 -12   7        0.67      145.69    129.73 o 
   0 -12   7       35.73     -110.32    110.32 o 
   1 -12   7      562.36      667.30    139.73 o 
   2 -12   7     2302.63     2471.19    182.06 o 
   3 -12   7      572.93      712.89    150.15 o 
   4 -12   7       76.77       97.66    138.38 o 
   5 -12   7      917.96      848.79    215.19 o 
   6 -12   7      348.12      141.15    172.19 o 
   7 -12   7       27.08      255.25    195.79 o 
   8 -12   7      434.65     1020.07    279.40 o 
   9 -12   7      180.76       92.62    251.13 o 
  10 -12   7      477.08      610.14    300.13 o 
 -11 -11   7      210.54      -11.60    249.99 o 
 -10 -11   7       89.30      211.90    235.15 o 
  -9 -11   7     1440.59     1163.59    250.92 o 
  -8 -11   7      959.16      425.06    263.93 o 
  -7 -11   7     2152.96     2573.06    537.12 o 
  -6 -11   7      493.02      993.67    291.14 o 
  -5 -11   7      182.16      137.80    143.08 o 
  -4 -11   7     4226.79     4068.30    224.26 o 
  -3 -11   7     2663.35     2714.81    183.70 o 
  -2 -11   7      259.46      135.06    123.24 o 
  -1 -11   7     2387.09     2264.18    171.51 o 
   0 -11   7      312.17      181.55    173.44 o 
   1 -11   7       47.56       -6.54    136.26 o 
   2 -11   7        9.90       41.63    134.71 o 
   3 -11   7       88.41      -29.94    166.60 o 
   4 -11   7      362.71      356.78    138.30 o 
   5 -11   7      960.48      887.30    213.62 o 
   6 -11   7     1834.28     1438.33    179.86 o 
   7 -11   7      157.30      109.91    238.85 o 
   8 -11   7       98.86      132.20    213.90 o 
   9 -11   7      698.99      338.68    239.84 o 
  10 -11   7       62.45      415.18    366.00 o 
  11 -11   7      265.66      -65.95    259.09 o 
 -11 -10   7      325.63      415.58    254.89 o 
 -10 -10   7      400.57      303.74    227.88 o 
  -9 -10   7     1846.65     2112.12    265.92 o 
  -8 -10   7        9.70     -125.16    177.21 o 
  -7 -10   7      646.74      513.41    158.14 o 
  -6 -10   7      207.09      285.23    147.73 o 
  -5 -10   7     3174.36     3334.70    194.60 o 
  -4 -10   7      861.97      653.17    140.20 o 
  -3 -10   7     3375.69     3231.77    185.73 o 
  -2 -10   7      349.93      299.25    126.25 o 
  -1 -10   7       11.45       91.86    107.75 o 
   0 -10   7     5722.98     5244.17    350.36 o 
   1 -10   7      696.46      655.98    131.28 o 
   2 -10   7     4810.12     4540.95    199.25 o 
   3 -10   7      252.43      218.76    136.10 o 
   4 -10   7     7438.99     7095.37    248.35 o 
   5 -10   7     9530.97     9864.47    295.86 o 
   6 -10   7      798.54      725.24    150.82 o 
   7 -10   7      479.53      637.73    226.69 o 
   8 -10   7      958.89     1094.67    243.80 o 
   9 -10   7       54.94      136.64    224.41 o 
  10 -10   7      314.63      344.98    261.55 o 
  11 -10   7        5.78     -119.77    252.32 o 
 -11  -9   7     1732.93     1715.31    284.47 o 
 -10  -9   7      132.62      106.97    212.21 o 
  -9  -9   7     2243.10     2498.46    232.07 o 
  -8  -9   7    10039.42    10003.42    313.19 o 
  -7  -9   7     7208.91     7032.16    257.81 o 
  -6  -9   7       50.99      290.79    126.13 o 
  -5  -9   7      324.39      264.04    137.75 o 
  -4  -9   7     9422.63     8941.22    309.86 o 
  -3  -9   7     2961.69     2756.79    309.24 o 
  -2  -9   7     1199.92     1394.33    141.16 o 
  -1  -9   7    10154.71    10398.66    275.58 o 
   0  -9   7     4312.11     4607.23    189.34 o 
   1  -9   7        0.25       14.41     94.11 o 
   2  -9   7      619.70      577.26    113.87 o 
   3  -9   7      763.45      952.17    131.35 o 
   4  -9   7     2031.28     2126.49    154.19 o 
   5  -9   7     1933.85     1878.75    161.08 o 
   6  -9   7     3637.03     3558.35    194.27 o 
   7  -9   7      119.72      220.69    203.43 o 
   8  -9   7      835.27      511.19    173.99 o 
   9  -9   7      918.99      977.73    251.92 o 
  10  -9   7     1260.91     1472.21    400.46 o 
  11  -9   7     1067.62      994.26    283.24 o 
  12  -9   7      146.17      166.80    303.29 o 
 -12  -8   7     2807.78     3165.47    746.26 o 
 -11  -8   7      126.13       16.60    488.40 o 
 -10  -8   7      100.51      305.10    257.48 o 
  -9  -8   7     3651.05     3979.59    248.28 o 
  -8  -8   7      354.79      513.97    185.24 o 
  -7  -8   7      364.75      143.37    158.83 o 
  -6  -8   7        0.77     -106.02    106.02 o 
  -5  -8   7     2874.87     2741.53    158.13 o 
  -4  -8   7       36.24     -106.03    106.03 o 
  -3  -8   7     5262.14     5323.62    203.98 o 
  -2  -8   7      479.49      803.07    117.01 o 
  -1  -8   7     2795.37     2573.11    150.46 o 
   0  -8   7     9913.03    10286.93    521.17 o 
   1  -8   7    24144.15    22697.95    452.82 o 
   2  -8   7    15171.75    14920.78    336.07 o 
   3  -8   7     1063.76      990.62    116.65 o 
   4  -8   7     2541.57     2704.04    154.92 o 
   5  -8   7    10896.46    11099.90    293.93 o 
   6  -8   7      655.17      780.66    175.13 o 
   7  -8   7     1350.64     1317.25    158.75 o 
   8  -8   7    20245.48    21063.09    572.00 o 
   9  -8   7     4703.53     4305.93    320.76 o 
  10  -8   7       80.77      -61.79    298.27 o 
  11  -8   7     1169.26      965.18    278.00 o 
  12  -8   7       15.72     -304.21    304.21 o 
 -12  -7   7     1255.45      520.48    439.68 o 
 -11  -7   7     4689.32     4874.92    427.34 o 
 -10  -7   7       90.79     -166.64    166.64 o 
  -9  -7   7      984.12      836.77    208.33 o 
  -8  -7   7    20474.22    19815.52    597.41 o 
  -7  -7   7    11505.66    11893.32    317.91 o 
  -6  -7   7     1832.00     1976.28    189.70 o 
  -5  -7   7     1364.58     1301.86    131.64 o 
  -4  -7   7    13972.55    13646.18    293.20 o 
  -3  -7   7     3350.15     3617.96    175.41 o 
  -2  -7   7     2002.25     1934.72    135.87 o 
  -1  -7   7     4250.82     3832.79    194.21 o 
   0  -7   7    37240.29    35054.32    866.36 o 
   1  -7   7     6030.12     6040.37    192.90 o 
   2  -7   7     2625.74     2865.56    156.13 o 
   3  -7   7     1330.06     1423.03    121.29 o 
   4  -7   7     2391.49     2500.75    146.27 o 
   5  -7   7     1240.62     1145.48    125.87 o 
   6  -7   7     3666.51     3681.44    181.67 o 
   7  -7   7     1803.32     1750.30    158.40 o 
   8  -7   7      375.20      881.18    144.46 o 
   9  -7   7     4369.66     4396.59    312.32 o 
  10  -7   7     6666.41     6638.23    368.71 o 
  11  -7   7     1509.18     1694.92    309.22 o 
  12  -7   7       20.87       53.19    239.89 o 
  13  -7   7     2771.51     2484.52    549.00 o 
 -12  -6   7     3054.57     3617.07    435.42 o 
 -11  -6   7        0.71      102.10    287.79 o 
 -10  -6   7      276.83      233.06    219.62 o 
  -9  -6   7     4347.95     4710.76    276.66 o 
  -8  -6   7     2045.71     2556.26    218.40 o 
  -7  -6   7      262.48      145.57    239.34 o 
  -6  -6   7      163.85      -43.33    120.71 o 
  -5  -6   7     4916.30     4933.66    184.19 o 
  -4  -6   7     1640.18     1969.08    129.25 o 
  -3  -6   7     9283.67     8439.13    207.18 o 
  -2  -6   7     7434.42     6937.98    207.48 o 
  -1  -6   7       19.31      118.23     87.38 o 
   0  -6   7     7139.95     6975.49    281.75 o 
   1  -6   7    44794.38    41420.25    845.38 o 
   2  -6   7     6946.13     6478.35    194.34 o 
   3  -6   7      757.06      746.30     98.78 o 
   4  -6   7     1032.96      778.05    106.47 o 
   5  -6   7    23607.50    22841.03    452.67 o 
   6  -6   7     2572.92     2660.67    211.46 o 
   7  -6   7       96.02      223.19    142.90 o 
   8  -6   7    14386.49    14262.02    360.12 o 
   9  -6   7    16647.51    15876.49    410.24 o 
  10  -6   7     1913.38     1597.08    256.86 o 
  11  -6   7      849.06      362.05    305.40 o 
  12  -6   7       29.14      -23.53    234.63 o 
  13  -6   7     4012.42     4252.15    597.72 o 
 -12  -5   7      587.70      946.25    362.55 o 
 -11  -5   7     2454.36     2640.98    424.23 o 
 -10  -5   7       82.55       55.01    249.45 o 
  -9  -5   7      585.07      416.46    174.37 o 
  -8  -5   7    11408.42    11433.46    356.92 o 
  -7  -5   7     8983.04     8998.48    449.95 o 
  -6  -5   7     2866.25     3051.88    186.10 o 
  -5  -5   7     1334.97     1792.67    154.59 o 
  -4  -5   7    17622.52    17701.99    691.60 o 
  -3  -5   7    14520.91    13883.53    274.19 o 
  -2  -5   7      183.64      255.87     72.83 o 
  -1  -5   7     1950.28     2251.75    131.90 o 
   0  -5   7     9675.27     9193.40    222.86 o 
   1  -5   7     3572.38     3535.66    135.37 o 
   2  -5   7      270.50      384.18     97.88 o 
   3  -5   7     1104.00     1248.82    146.46 o 
   4  -5   7    12533.18    12004.13    272.95 o 
   5  -5   7     1788.88     1747.48    122.63 o 
   6  -5   7    16400.09    16199.12    357.43 o 
   7  -5   7      376.03      569.87    115.11 o 
   8  -5   7     3420.54     3740.75    233.61 o 
   9  -5   7      166.73       68.92    136.44 o 
  10  -5   7     6329.53     6180.56    351.15 o 
  11  -5   7     1483.52     1765.99    276.88 o 
  12  -5   7       50.09      168.82    230.44 o 
  13  -5   7     3833.35     3692.86    388.32 o 
  14  -5   7    10261.83     9748.29   1061.17 o 
 -12  -4   7     1302.08     1406.04    356.97 o 
 -11  -4   7       20.15     -320.85    320.85 o 
 -10  -4   7      822.18      686.81    285.59 o 
  -9  -4   7       11.80      205.26    164.39 o 
  -8  -4   7     2489.87     2176.54    191.86 o 
  -7  -4   7       38.08      137.06    131.95 o 
  -6  -4   7       73.25       36.52    117.19 o 
  -5  -4   7     5012.75     5026.36    203.09 o 
  -4  -4   7     3974.63     3930.93    178.66 o 
  -3  -4   7     5606.99     5434.66    212.14 o 
  -2  -4   7    21991.75    20860.80    458.98 o 
  -1  -4   7       33.77      135.80    135.48 o 
   0  -4   7        3.35      124.01     68.97 o 
   1  -4   7    10444.83    10041.70    158.67 o 
   2  -4   7     1301.06      984.13     81.93 o 
   3  -4   7        0.31      -53.04     53.04 o 
   4  -4   7       13.88       36.34     70.34 o 
   5  -4   7    40514.82    39330.72    735.55 o 
   6  -4   7    20755.72    21800.35    433.15 o 
   7  -4   7       31.56      -45.24    121.54 o 
   8  -4   7     2119.40     1889.20    154.47 o 
   9  -4   7     5664.24     5528.56    245.38 o 
  10  -4   7     3841.98     3727.52    226.44 o 
  11  -4   7      318.23      374.71    226.67 o 
  12  -4   7      753.50      732.85    257.04 o 
  13  -4   7     6858.40     5731.52    421.29 o 
  14  -4   7       85.89     -353.91    471.76 o 
 -12  -3   7      219.00      383.95    584.65 o 
 -11  -3   7      583.63      290.44    301.83 o 
 -10  -3   7      888.54      722.50    354.12 o 
  -9  -3   7      225.68      232.37    175.77 o 
  -8  -3   7      103.62        4.57    131.00 o 
  -7  -3   7     2277.67     2241.27    236.98 o 
  -6  -3   7      138.65      251.76    116.57 o 
  -5  -3   7      975.63      874.63    125.47 o 
  -4  -3   7     4725.63     4492.20    181.10 o 
  -3  -3   7     3730.62     3420.73    151.62 o 
  -2  -3   7        1.35      105.96    105.02 o 
  -1  -3   7     5879.70     5806.84    138.51 o 
   0  -3   7     5507.91     5085.22    124.64 o 
   1  -3   7     6491.38     6227.75    151.48 o 
   2  -3   7      787.89      685.31     51.66 o 
   3  -3   7        0.12      -53.21     53.21 o 
   4  -3   7    15294.52    13937.77    289.35 o 
   5  -3   7     5058.16     5195.25    168.47 o 
   6  -3   7    10732.64    10877.92    266.27 o 
   7  -3   7     2881.46     2446.04    172.98 o 
   8  -3   7      530.52      539.66    118.14 o 
   9  -3   7        0.26     -103.75    127.35 o 
  10  -3   7     4198.17     3995.69    231.66 o 
  11  -3   7     1148.45     1265.79    247.21 o 
  12  -3   7     1310.44      805.84    251.12 o 
  13  -3   7      887.46      322.23    258.86 o 
  14  -3   7    11086.24    10022.20    553.48 o 
 -12  -2   7      430.95      257.86    320.98 o 
 -11  -2   7      803.09      866.26    311.24 o 
 -10  -2   7       90.93       74.29    220.60 o 
  -9  -2   7     2678.55     2865.96    301.60 o 
  -8  -2   7       20.53       93.57    131.57 o 
  -7  -2   7      337.07      548.63    136.76 o 
  -6  -2   7      285.08      232.13    110.97 o 
  -5  -2   7     6197.30     6156.99    212.39 o 
  -4  -2   7       47.39      251.51    117.01 o 
  -3  -2   7       16.72      -79.61     80.95 o 
  -2  -2   7     2291.67     2258.31    124.11 o 
  -1  -2   7       25.73      -18.00     64.18 o 
   0  -2   7      504.73      466.96     40.41 o 
   1  -2   7      388.71      404.77    131.90 o 
   2  -2   7      444.41      521.90     38.01 o 
   3  -2   7     1413.03     1594.22     85.55 o 
   4  -2   7      206.03      199.54     68.48 o 
   5  -2   7     3384.35     3656.71    199.64 o 
   6  -2   7     7685.61     8039.62    220.70 o 
   7  -2   7      713.65      564.82    104.19 o 
   8  -2   7       44.70       67.67    139.78 o 
   9  -2   7      854.84      751.72    146.77 o 
  10  -2   7     2929.99     3543.58    217.46 o 
  11  -2   7      205.90       16.26    188.12 o 
  12  -2   7      528.53      480.22    233.82 o 
  13  -2   7     2874.56     3214.55    383.83 o 
  14  -2   7     1203.18      569.39    313.01 o 
 -12  -1   7      296.55      -45.50    289.34 o 
 -11  -1   7     1291.05     1538.21    461.07 o 
 -10  -1   7       18.78     -113.25    209.00 o 
  -9  -1   7     1615.57     2307.39    278.11 o 
  -8  -1   7     1057.23     1099.74    163.29 o 
  -7  -1   7       14.60      -98.83    101.92 o 
  -6  -1   7     1493.36     1249.77    141.32 o 
  -5  -1   7       60.53      -74.53     96.58 o 
  -4  -1   7     4579.55     4693.10    175.97 o 
  -3  -1   7     2664.46     2350.44    131.65 o 
  -2  -1   7      348.14      399.04     78.66 o 
  -1  -1   7      770.42      961.28    126.87 o 
   0  -1   7     2943.77     2621.75     79.24 o 
   1  -1   7      126.58      250.66    268.56 o 
   2  -1   7      635.17      717.20    109.55 o 
   3  -1   7      193.90      381.01     91.26 o 
   4  -1   7      150.61       82.02     79.82 o 
   5  -1   7      226.33      453.82    104.15 o 
   6  -1   7      447.59      675.13     94.49 o 
   7  -1   7     1850.54     1993.37    134.88 o 
   8  -1   7     1021.46     1292.68    173.49 o 
   9  -1   7       95.74      -29.36    143.21 o 
  10  -1   7     1221.30     1265.70    182.30 o 
  11  -1   7       46.30       19.58    344.08 o 
  12  -1   7      291.99      219.97    217.77 o 
  13  -1   7       10.36      -42.83    220.41 o 
  14  -1   7     1904.28     1957.15    370.75 o 
 -12   0   7     8643.25     8586.01    544.19 o 
 -11   0   7     5519.59     5207.43    407.74 o 
 -10   0   7      336.66      298.89    255.49 o 
  -9   0   7      685.98      748.99    236.79 o 
  -8   0   7     2571.34     3012.36    268.59 o 
  -7   0   7      441.43      254.67    119.35 o 
  -6   0   7       49.04      -89.34     89.34 o 
  -5   0   7      578.11      684.12    115.00 o 
  -4   0   7     2639.97     2266.51    134.98 o 
  -3   0   7       17.47     -120.29    130.71 o 
  -2   0   7     6758.09     6671.85    197.33 o 
  -1   0   7      177.13      212.45     67.57 o 
   0   0   7     3935.87     4031.91    109.76 o 
   1   0   7       98.85       66.21     41.51 o 
   2   0   7     1764.66     1516.09     93.31 o 
   3   0   7     4275.00     4697.47    185.35 o 
   4   0   7       11.15      -55.23     55.23 o 
   5   0   7     1381.12     1251.67    110.55 o 
   6   0   7     1815.09     1788.14    118.36 o 
   7   0   7      184.23      212.38     96.12 o 
   8   0   7      119.52       42.74    107.56 o 
   9   0   7       34.19      110.28    136.35 o 
  10   0   7        1.53       28.56    125.54 o 
  11   0   7        2.21       60.62    148.75 o 
  12   0   7        0.13      124.98    209.78 o 
  13   0   7      231.87      259.36    253.67 o 
  14   0   7      198.60      106.81    339.86 o 
  15   0   7      215.74     -294.62    294.62 o 
 -12   1   7     1714.47     1572.76    360.47 o 
 -11   1   7     6337.58     5568.43    552.57 o 
 -10   1   7     2287.19     2100.93    376.70 o 
  -9   1   7     2931.71     3016.58    294.02 o 
  -8   1   7       14.01      -15.81    197.26 o 
  -7   1   7     2742.46     2872.09    163.71 o 
  -6   1   7     6131.69     6810.81    370.69 o 
  -5   1   7      166.01      -69.95     84.10 o 
  -4   1   7    10362.64    10505.72    260.27 o 
  -3   1   7    41030.33    35699.34    626.00 o 
  -2   1   7    21502.76    19781.05    378.48 o 
  -1   1   7     2621.23     2652.44    134.42 o 
   0   1   7     6065.11     5694.80    152.80 o 
   1   1   7     7559.86     6705.12    131.02 o 
   2   1   7      561.94      615.92    103.82 o 
   3   1   7     1192.72     1130.15     96.74 o 
   4   1   7     7527.25     8472.70    335.11 o 
   5   1   7    20850.14    20668.62    487.13 o 
   6   1   7      452.19      883.09    115.05 o 
   7   1   7     4499.61     5269.04    177.88 o 
   8   1   7     3140.66     3521.69    162.58 o 
   9   1   7        4.79       44.21    182.28 o 
  10   1   7     1090.06     1306.48    155.30 o 
  11   1   7     1143.06     1204.34    224.35 o 
  12   1   7      361.67      282.06    224.59 o 
  13   1   7      285.92      310.91    349.37 o 
  14   1   7      149.37      513.78    339.86 o 
  15   1   7      507.99      636.20    330.25 o 
 -12   2   7    11622.48    11212.96    582.01 o 
 -11   2   7    22412.65    22921.91    953.03 o 
 -10   2   7      358.05      499.98    237.79 o 
  -9   2   7      286.13      625.67    225.80 o 
  -8   2   7     6836.73     6425.57    346.99 o 
  -7   2   7     4147.47     3945.05    264.54 o 
  -6   2   7      119.11       56.41    113.31 o 
  -5   2   7      492.13      423.09    104.34 o 
  -4   2   7    24314.04    22524.69    668.05 o 
  -3   2   7     8360.33     8454.40    343.22 o 
  -2   2   7    22510.21    21056.76    399.85 o 
  -1   2   7     1789.16     1815.51    102.17 o 
   0   2   7     9844.20     9696.04    217.98 o 
   1   2   7     1352.97     1436.10    191.73 o 
   2   2   7     8178.80     8190.14    267.83 o 
   3   2   7    17457.52    18594.70    454.32 o 
   4   2   7     2333.06     2315.34     87.95 o 
   5   2   7     6695.34     6710.96    221.30 o 
   6   2   7    41686.48    43629.33    918.90 o 
   7   2   7    11436.40    13040.30    295.30 o 
   8   2   7      105.15      140.33    123.83 o 
   9   2   7     3376.59     4021.36    196.72 o 
  10   2   7     5079.12     5412.02    235.60 o 
  11   2   7      318.34      281.28    145.60 o 
  12   2   7      228.34      218.94    162.14 o 
  13   2   7     4910.37     4789.56    461.07 o 
  14   2   7     6470.26     6519.82    678.53 o 
  15   2   7      457.71      846.24    345.49 o 
 -12   3   7     4316.79     4342.56    623.87 o 
 -11   3   7     1372.49     2207.24    674.96 o 
 -10   3   7     3129.71     2336.58    306.54 o 
  -9   3   7     3764.75     3276.59    309.95 o 
  -8   3   7      119.08     -156.26    156.26 o 
  -7   3   7     3580.34     3656.18    262.19 o 
  -6   3   7    10970.89    11094.67    277.36 o 
  -5   3   7     1681.30     1608.05    121.23 o 
  -4   3   7       11.71      182.63    122.77 o 
  -3   3   7    65354.45    64320.56   1443.17 o 
  -2   3   7    71769.38    69598.91   1263.38 o 
  -1   3   7     1412.08     1638.65    109.88 o 
   0   3   7     3223.39     3263.92    128.41 o 
   1   3   7    12489.16    11148.85    235.59 o 
   2   3   7     7713.66     8061.18    188.72 o 
   3   3   7        2.63      -60.67     60.67 o 
   4   3   7      828.59      593.69     64.98 o 
   5   3   7    66930.29    72179.69   1261.05 o 
   6   3   7     2867.50     2982.98    215.09 o 
   7   3   7    10989.78    12947.47    338.45 o 
   8   3   7       87.22      -44.60     81.79 o 
   9   3   7     3235.18     3188.35    217.46 o 
  10   3   7      943.76      986.84    152.82 o 
  11   3   7     3486.95     3696.78    304.47 o 
  12   3   7        7.65      192.68    162.51 o 
  13   3   7     1375.70     1497.31    280.83 o 
  14   3   7     1842.24     2123.24    603.66 o 
  15   3   7     4492.94     3631.49    425.95 o 
 -12   4   7     3446.57     3081.04    409.19 o 
 -11   4   7    19655.32    18119.54    667.04 o 
 -10   4   7      826.99      941.66    272.22 o 
  -9   4   7      876.36      612.88    221.52 o 
  -8   4   7    12321.12    12040.09    973.23 o 
  -7   4   7     7930.86     8020.98    461.07 o 
  -6   4   7     1049.55     1068.70    259.05 o 
  -5   4   7      746.02      904.96    113.51 o 
  -4   4   7    26237.15    26882.19    762.94 o 
  -3   4   7    23461.78    23236.26    441.49 o 
  -2   4   7     7645.82     7221.05    210.99 o 
  -1   4   7     1194.19     1294.85    172.31 o 
   0   4   7    15899.71    15970.20    318.25 o 
   1   4   7        9.26       85.23     65.89 o 
   2   4   7     3740.07     3347.45    175.05 o 
   3   4   7    22012.36    22538.92    407.81 o 
   4   4   7       15.28      140.77     62.45 o 
   5   4   7     4092.03     4849.96    132.03 o 
   6   4   7    72890.99    77988.80   1091.14 o 
   7   4   7    14455.31    16546.76    307.72 o 
   8   4   7      866.33      857.65    146.06 o 
   9   4   7     6819.20     6792.77    237.33 o 
  10   4   7    16807.19    18209.42    425.58 o 
  11   4   7     6010.78     6399.60    267.16 o 
  12   4   7      496.10      406.68    161.77 o 
  13   4   7     4534.27     4089.90    353.15 o 
  14   4   7    14684.60    13871.95    576.36 o 
  15   4   7      621.29     -261.43    375.51 o 
 -12   5   7     1847.82     1771.17    384.47 o 
 -11   5   7      444.24      710.28    296.28 o 
 -10   5   7      290.15       80.79    501.47 o 
  -9   5   7     4011.08     3936.21    334.97 o 
  -8   5   7     1157.32      946.43    223.32 o 
  -7   5   7     5732.76     5337.39    302.49 o 
  -6   5   7    15677.76    15079.79    467.82 o 
  -5   5   7     6895.23     7119.32    296.64 o 
  -4   5   7     1677.62     1640.29    175.99 o 
  -3   5   7    27204.13    25605.30    483.15 o 
  -2   5   7    51811.30    47115.37   1447.37 o 
  -1   5   7      940.31      981.00     92.35 o 
   0   5   7    11375.98    11440.19    259.58 o 
   1   5   7    16048.05    14369.77    312.17 o 
   2   5   7    11363.74    11045.24    249.04 o 
   3   5   7     1562.80     1636.10     99.40 o 
   4   5   7     4182.83     4614.61    141.59 o 
   5   5   7    50734.57    52584.53   1367.19 o 
   6   5   7    18198.82    19721.28    376.66 o 
   7   5   7     5229.19     5111.59    196.90 o 
   8   5   7     2028.66     2026.78    131.91 o 
   9   5   7    15227.56    15574.16    447.75 o 
  10   5   7      918.29     1232.84    171.00 o 
  11   5   7     2729.61     3224.98    212.55 o 
  12   5   7     4694.00     4390.03    248.89 o 
  13   5   7      487.79      460.71    244.15 o 
  14   5   7     1720.18     1197.82    430.17 o 
  15   5   7     4952.83     4812.68    617.92 o 
 -12   6   7      335.46      344.93    733.19 o 
 -11   6   7     4894.59     5086.77    431.67 o 
 -10   6   7     1363.50     1049.80    289.55 o 
  -9   6   7      369.42      475.28    235.51 o 
  -8   6   7    10598.11    10516.75    446.07 o 
  -7   6   7     3064.29     2992.45    266.66 o 
  -6   6   7     2447.61     2396.46    310.15 o 
  -5   6   7     1402.42     1282.97    114.31 o 
  -4   6   7      459.86      519.70    117.82 o 
  -3   6   7    16499.30    15512.35    337.79 o 
  -2   6   7      894.41      784.00     93.98 o 
  -1   6   7     3259.67     3319.43    143.05 o 
   0   6   7    25796.52    25929.40    473.38 o 
   1   6   7     3225.38     3152.94    133.67 o 
   2   6   7     1287.22     1143.84     95.55 o 
   3   6   7    30942.04    30368.26    531.63 o 
   4   6   7     6231.00     6637.56    176.25 o 
   5   6   7      623.99      734.28     80.34 o 
   6   6   7    24527.39    23533.65    388.74 o 
   7   6   7     8256.84     8459.12    202.91 o 
   8   6   7     1825.38     1871.45    131.80 o 
   9   6   7     5727.14     5819.53    202.56 o 
  10   6   7    17072.01    16618.76    357.50 o 
  11   6   7    13712.58    14516.78    394.06 o 
  12   6   7     1232.78     1212.15    198.32 o 
  13   6   7      943.91     1618.49    351.74 o 
 -11   7   7      724.31      590.25    309.92 o 
 -10   7   7       19.36      -65.84    233.95 o 
  -9   7   7     1620.95     1843.21    354.12 o 
  -8   7   7      632.79      188.51    191.23 o 
  -7   7   7      612.77      650.75    196.08 o 
  -6   7   7     1368.51     1540.19    214.14 o 
  -5   7   7    13840.87    13267.87    434.29 o 
  -4   7   7      417.18      602.57    153.71 o 
  -3   7   7     6191.83     5765.08    204.61 o 
  -2   7   7     6818.80     6723.76    197.72 o 
  -1   7   7      816.83      956.65    105.07 o 
   0   7   7     3004.05     3156.41    138.35 o 
   1   7   7    15638.83    15517.39    323.61 o 
   2   7   7    18089.77    16629.92    338.77 o 
   3   7   7     8392.44     8579.71    211.18 o 
   4   7   7     1315.02     1574.43    130.26 o 
   5   7   7     5567.73     5150.48    153.58 o 
   6   7   7    18755.94    18542.09    369.72 o 
   7   7   7      140.83       46.96    108.25 o 
   8   7   7     4507.71     4533.41    172.39 o 
   9   7   7     7911.83     7970.50    227.24 o 
  10   7   7     1743.27     1434.25    167.72 o 
  11   7   7     1365.69     1372.95    169.46 o 
  12   7   7     4097.50     4218.49    332.19 o 
  13   7   7      166.10       46.82    190.75 o 
  14   7   7        2.51       13.09    298.26 o 
  15   7   7     3623.05     2988.93    432.95 o 
 -11   8   7      492.85       29.65    271.37 o 
 -10   8   7       37.05      110.54    269.75 o 
  -9   8   7      111.46       30.67    311.34 o 
  -8   8   7      347.82      260.33    215.09 o 
  -7   8   7      277.45      149.35    185.56 o 
  -6   8   7      105.67      110.17    187.75 o 
  -5   8   7       71.80      491.49    194.88 o 
  -4   8   7      275.36      408.24    211.52 o 
  -3   8   7    11190.27    10392.59    410.71 o 
  -2   8   7      542.89      449.00    119.28 o 
  -1   8   7      462.69      444.06     92.78 o 
   0   8   7    11886.26    12368.62    426.15 o 
   1   8   7      229.55       89.72     89.49 o 
   2   8   7       46.23      164.39    127.06 o 
   3   8   7     9723.43     9421.09    232.14 o 
   4   8   7     6578.51     6781.63    179.21 o 
   5   8   7      544.99      624.69    111.95 o 
   6   8   7     5590.36     5504.94    168.60 o 
   7   8   7     3991.42     3247.55    224.32 o 
   8   8   7      371.48      485.20    133.78 o 
   9   8   7     3684.67     3985.86    177.19 o 
  10   8   7     3959.62     3895.49    201.02 o 
  11   8   7     5719.80     5721.52    275.87 o 
  12   8   7      764.31      443.31    187.34 o 
  13   8   7      191.67      -67.56    307.30 o 
  14   8   7     4059.54     4011.77    427.42 o 
 -11   9   7       58.99      454.32    321.27 o 
 -10   9   7        1.67     -237.63    373.13 o 
  -9   9   7     1213.36      678.07    259.84 o 
  -8   9   7      410.74      165.70    212.49 o 
  -7   9   7       18.22      -64.74    292.33 o 
  -6   9   7     2888.24     2858.50    326.79 o 
  -5   9   7      832.33      481.31    174.39 o 
  -4   9   7     5519.82     5478.17    195.37 o 
  -3   9   7      616.10      646.66    114.19 o 
  -2   9   7     4055.13     4042.11    170.08 o 
  -1   9   7      908.09      768.05    106.22 o 
   0   9   7     2711.71     2931.84    149.09 o 
   1   9   7       98.46        0.91     83.44 o 
   2   9   7     6157.38     6054.86    190.82 o 
   3   9   7     4395.59     4796.77    165.80 o 
   4   9   7      628.64      482.89    104.09 o 
   5   9   7      815.34      916.63     68.16 o 
   6   9   7    10639.84    10093.57    348.03 o 
   7   9   7        2.34      242.37    136.30 o 
   8   9   7     2904.22     2956.49    163.40 o 
   9   9   7       63.31      210.21    144.22 o 
  10   9   7       40.78       -8.42    247.86 o 
  11   9   7      146.23      689.12    245.20 o 
  12   9   7      441.41      593.57    204.20 o 
  13   9   7      132.70      231.60    207.44 o 
  14   9   7      384.44      374.44    223.14 o 
 -10  10   7      627.76      298.25    399.27 o 
  -9  10   7        5.80      149.69    338.67 o 
  -8  10   7       31.68     -153.28    232.91 o 
  -7  10   7     7269.88     7043.85    406.40 o 
  -6  10   7     6349.86     6799.02    367.47 o 
  -5  10   7      615.67      434.92    189.90 o 
  -4  10   7      523.04      309.10    174.25 o 
  -3  10   7     1478.75     1592.55    137.66 o 
  -2  10   7     2919.81     2797.45    160.09 o 
  -1  10   7      490.29      410.51    134.60 o 
   0  10   7      349.70      661.40    124.76 o 
   1  10   7     7003.43     7048.93    221.09 o 
   2  10   7      127.49      249.26    184.19 o 
   3  10   7     3043.73     2814.10    189.94 o 
   4  10   7      387.93      346.06     75.97 o 
   5  10   7      232.70       73.11     51.51 o 
   6  10   7     6992.38     6636.84    293.35 o 
   7  10   7      520.59      585.30    166.02 o 
   8  10   7        4.47      -68.92    144.79 o 
   9  10   7      785.22      420.46    282.82 o 
  10  10   7       91.82     -135.45    135.45 o 
  11  10   7       28.38      208.11    170.47 o 
  12  10   7      302.40      249.46    185.83 o 
  13  10   7        0.52       30.97    199.12 o 
  14  10   7      319.16      581.45    251.88 o 
 -10  11   7       74.62      171.12    434.92 o 
  -9  11   7      723.39     1011.41    364.81 o 
  -8  11   7      928.28      831.00    346.99 o 
  -7  11   7     1452.51     1861.57    292.70 o 
  -6  11   7     2186.74     2545.30    289.86 o 
  -5  11   7     1496.53     1494.98    247.67 o 
  -4  11   7     1691.66     1586.62    237.76 o 
  -3  11   7        4.70      -52.13    102.69 o 
  -2  11   7       58.10      181.86    108.39 o 
  -1  11   7     4046.89     3929.60    211.51 o 
   0  11   7      111.49       98.11    100.16 o 
   1  11   7       57.07     -102.48    121.07 o 
   2  11   7    14508.05    13512.12    350.34 o 
   3  11   7     1108.51      928.81    235.73 o 
   4  11   7       60.34       -7.67     57.99 o 
   5  11   7      217.78      245.17    144.26 o 
   6  11   7       36.41      -92.92    126.10 o 
   7  11   7     1155.21      903.61    194.22 o 
   8  11   7     1755.79     1793.83    231.77 o 
   9  11   7      205.66       26.12    168.79 o 
  10  11   7     3333.87     3040.14    289.34 o 
  11  11   7       99.32      109.03    207.58 o 
  12  11   7       38.43     -172.86    172.86 o 
  13  11   7        6.75     -146.42    202.80 o 
  14  11   7      106.44      -76.72    253.04 o 
  -9  12   7      876.81     1000.42    490.77 o 
  -8  12   7      419.11      362.17    274.12 o 
  -7  12   7    10183.96    10193.64    484.42 o 
  -6  12   7    10149.31    10573.13    481.78 o 
  -5  12   7      119.69      145.18    205.61 o 
  -4  12   7       16.75       83.49    225.78 o 
  -3  12   7     1935.65     2406.68    179.10 o 
  -2  12   7      748.58      521.76    134.74 o 
  -1  12   7      536.00      472.39    159.52 o 
   0  12   7     2962.63     2966.15    171.82 o 
   1  12   7     8817.52     8895.75    264.25 o 
   2  12   7     3149.29     2956.58    258.81 o 
   3  12   7     2673.91     2200.62    145.82 o 
   4  12   7      507.32      814.41    179.29 o 
   5  12   7     1086.29      886.67    182.70 o 
   6  12   7        9.89      -86.03    134.87 o 
   7  12   7      970.10     1163.35    204.62 o 
   8  12   7      760.90     1005.37    220.97 o 
   9  12   7      900.93     1155.28    225.01 o 
  10  12   7      171.96       88.30    241.23 o 
  11  12   7     5774.91     5628.35    377.23 o 
  12  12   7      425.19      434.06    305.40 o 
  13  12   7        0.53      -38.84    248.40 o 
  -9  13   7      536.49      656.89    335.20 o 
  -8  13   7      130.58      159.23    408.78 o 
  -7  13   7     3980.90     3665.05    496.72 o 
  -6  13   7      202.58      725.56    271.48 o 
  -5  13   7      616.04      635.20    250.73 o 
  -4  13   7     3750.81     3497.41    311.65 o 
  -3  13   7      106.73       -7.27    177.05 o 
  -2  13   7     3148.49     3010.22    266.41 o 
  -1  13   7    10710.92    11091.51    323.50 o 
   0  13   7     1782.91     1725.93    170.41 o 
   1  13   7      266.91      123.09    114.66 o 
   2  13   7    19567.41    19224.85    421.92 o 
   3  13   7     6388.25     6146.14    309.12 o 
   4  13   7      308.11      184.07    154.48 o 
   5  13   7     2518.15     2339.45    237.15 o 
   6  13   7     6537.30     6457.21    334.85 o 
   7  13   7     3554.49     3517.63    287.57 o 
   8  13   7      521.83      783.35    204.81 o 
   9  13   7        3.40     -108.95    188.42 o 
  10  13   7     5914.57     5941.52    372.83 o 
  11  13   7      778.73     1141.07    284.68 o 
  12  13   7      816.80      719.63    374.32 o 
  13  13   7       91.57      135.45    284.48 o 
  -8  14   7      728.15      747.28    327.54 o 
  -7  14   7     4051.02     4412.28    408.80 o 
  -6  14   7    10034.17    10856.47    513.30 o 
  -5  14   7      200.87      337.32    244.25 o 
  -4  14   7      187.74      354.12    234.07 o 
  -3  14   7     4843.68     5167.13    342.38 o 
  -2  14   7     8610.42     9089.17    304.17 o 
  -1  14   7      536.39      622.69    151.49 o 
   0  14   7      858.39      949.27    159.93 o 
   1  14   7     8358.19     8621.85    283.33 o 
   2  14   7     4982.34     4608.81    332.73 o 
   3  14   7     1361.78     1348.43    251.92 o 
   4  14   7        0.83      274.54    180.45 o 
   5  14   7     1557.10     1688.66    234.10 o 
   6  14   7       29.55       52.29    292.33 o 
   7  14   7     3904.89     3704.42    364.81 o 
   8  14   7     5420.44     5268.91    338.21 o 
   9  14   7      153.33       97.30    220.18 o 
  10  14   7      285.31      146.54    282.82 o 
  11  14   7     8739.04     8373.55    471.45 o 
  12  14   7      874.88     1096.25    307.20 o 
  -7  15   7     2133.93     2381.11    366.23 o 
  -6  15   7      799.57      706.12    335.11 o 
  -5  15   7       22.44      130.39    351.74 o 
  -4  15   7     2757.04     2683.99    313.25 o 
  -3  15   7      502.94      314.48    295.89 o 
  -2  15   7      437.76      533.08    166.20 o 
  -1  15   7    10732.35    11743.89    355.65 o 
   0  15   7     2339.56     2307.08    200.17 o 
   1  15   7      827.79      873.78    253.11 o 
   2  15   7    21446.68    21035.96    615.51 o 
   3  15   7     9644.73     9691.83    467.01 o 
   4  15   7       42.98      178.22    190.50 o 
   5  15   7      156.00      205.75    310.15 o 
   6  15   7     5015.04     5276.66    335.17 o 
   7  15   7     8290.31     8751.91    661.89 o 
   8  15   7      833.94      892.31    249.99 o 
   9  15   7        1.32      215.68    222.40 o 
  10  15   7     4226.64     4017.14    481.27 o 
  11  15   7      425.90      633.34    289.99 o 
  12  15   7     1078.14      916.87    309.42 o 
  -6  16   7     5950.54     5850.58    791.42 o 
  -5  16   7     2341.55     2975.12    375.53 o 
  -4  16   7      118.86      292.83    258.55 o 
  -3  16   7     4433.45     4429.57    359.18 o 
  -2  16   7     6671.59     7190.13    298.94 o 
  -1  16   7     1240.49     1400.54    247.10 o 
   0  16   7      234.35       90.14    191.20 o 
   1  16   7     3593.93     3654.78    307.78 o 
   2  16   7     5369.64     5286.38    333.25 o 
   3  16   7       24.49      205.17    406.40 o 
   4  16   7       82.58      -87.91    185.98 o 
   5  16   7     3153.42     3110.58    300.17 o 
   6  16   7      185.24      211.86    219.22 o 
   7  16   7     1197.74     1160.11    269.75 o 
   8  16   7     4744.39     4839.07    368.82 o 
   9  16   7       19.96       -8.34    223.23 o 
  10  16   7      462.68      711.97    290.90 o 
  11  16   7     6170.61     5916.83    442.96 o 
  -5  17   7       92.16      458.69    299.68 o 
  -4  17   7      315.64      468.57    302.27 o 
  -3  17   7      894.90      686.85    413.53 o 
  -2  17   7       46.60      -90.31    356.49 o 
  -1  17   7     1924.31     1997.31    270.66 o 
   0  17   7      604.45      620.49    225.96 o 
   1  17   7      326.03       88.86    212.06 o 
   2  17   7     4887.00     4494.58    336.17 o 
   3  17   7     4543.90     4707.87    355.17 o 
   4  17   7      132.02      296.34    220.24 o 
   5  17   7      362.74      273.58    250.73 o 
   6  17   7     2164.36     2041.87    295.17 o 
   7  17   7     4441.89     4877.77    385.43 o 
   8  17   7      382.08      654.19    273.24 o 
   9  17   7       43.30     -179.45    233.82 o 
  10  17   7     2890.13     3493.48    802.11 o 
  -4  18   7      518.46      121.21    406.40 o 
  -3  18   7      424.29     -128.34    385.01 o 
  -2  18   7      604.43      663.08    437.30 o 
  -1  18   7      207.55      277.70    248.36 o 
   0  18   7       38.40      159.94    371.94 o 
   1  18   7     1174.65     1480.59    279.48 o 
   2  18   7     2637.09     3133.95    596.53 o 
   3  18   7      556.33      591.37    270.27 o 
   4  18   7      605.00      -41.73    227.24 o 
   5  18   7      994.72      861.07    265.51 o 
   6  18   7      262.80      250.73    256.16 o 
   7  18   7      105.60      101.35    231.25 o 
   8  18   7      705.82      341.71    469.38 o 
   9  18   7        4.12      259.24    305.40 o 
  -3  19   7        1.53       47.53    456.31 o 
  -2  19   7       62.56      439.68    453.94 o 
  -1  19   7       11.27     -304.21    366.00 o 
   0  19   7        0.19     -168.17    254.40 o 
   1  19   7        0.82     -214.97    219.70 o 
   2  19   7      717.99      487.51    271.12 o 
   3  19   7      821.04      245.12    260.92 o 
   4  19   7      307.75      485.90    292.05 o 
   5  19   7      614.03      331.82    471.76 o 
   6  19   7      416.64      541.48    286.21 o 
   7  19   7      221.27     -242.68    242.68 o 
   8  19   7        3.99       12.57    274.34 o 
  -1  20   7      436.64      696.35    518.11 o 
   0  20   7       71.23     -257.92    267.79 o 
   1  20   7      102.04      148.39    270.50 o 
   2  20   7      244.35      119.74    272.75 o 
   3  20   7      146.54     -101.34    259.79 o 
   4  20   7     1092.16      982.57    297.37 o 
   5  20   7       98.02     -230.61    249.57 o 
   6  20   7       34.75      273.49    610.79 o 
   7  20   7        1.11      440.76    312.36 o 
  -2 -18   8       40.72      237.66    439.68 o 
  -1 -18   8       50.02     -123.58    406.40 o 
   0 -18   8       26.75      247.17    451.56 o 
   1 -18   8        6.26      739.13    470.57 o 
   2 -18   8        2.35      387.39    463.44 o 
  -5 -17   8        1.68     -109.33    411.16 o 
  -4 -17   8     3109.66     4094.94    622.68 o 
  -3 -17   8     1641.71     1979.73    529.99 o 
  -2 -17   8      115.72     1136.03    468.20 o 
  -1 -17   8     2256.20     2295.83    546.63 o 
   0 -17   8     2324.23     2172.24    527.61 o 
   1 -17   8     1247.68     1169.30    484.83 o 
   2 -17   8      686.67     -330.35    354.12 o 
   3 -17   8      345.51      422.17    349.37 o 
   4 -17   8     1718.44     2248.29    527.61 o 
  -6 -16   8      108.49     -255.72    295.58 o 
  -5 -16   8     1046.69      916.62    321.79 o 
  -4 -16   8      409.90      913.52    316.51 o 
  -3 -16   8     2331.79     2755.69    369.61 o 
  -2 -16   8        1.33      247.17    377.88 o 
  -1 -16   8      910.00     1076.61    425.42 o 
   0 -16   8       57.16      373.13    387.39 o 
   1 -16   8      316.49      578.25    244.89 o 
   2 -16   8        2.48      318.81    225.08 o 
   3 -16   8      149.07      586.67    256.93 o 
   4 -16   8       21.05      -54.24    231.69 o 
   5 -16   8     4515.42     5314.15    658.33 o 
   6 -16   8      429.71     -140.22    413.53 o 
  -7 -15   8      533.21      547.52    314.83 o 
  -6 -15   8        3.41     -277.50    281.03 o 
  -5 -15   8        1.09     -256.24    256.24 o 
  -4 -15   8     4513.77     4995.63    417.10 o 
  -3 -15   8     4074.42     5025.24    397.00 o 
  -2 -15   8      188.96      156.29    257.47 o 
  -1 -15   8     1475.36     1748.38    314.21 o 
   0 -15   8     5998.20     6579.95    312.36 o 
   1 -15   8     3517.28     4371.58    262.93 o 
   2 -15   8      231.79      476.98    190.29 o 
   3 -15   8      352.45      599.79    224.06 o 
   4 -15   8     2559.43     3217.97    325.41 o 
   5 -15   8      260.03      294.76    245.24 o 
   6 -15   8     1797.18      976.80    487.21 o 
   7 -15   8      264.87      418.29    449.18 o 
  -8 -14   8     3239.02     2966.19    425.17 o 
  -7 -14   8      216.42      123.32    293.22 o 
  -6 -14   8      223.91        7.02    252.21 o 
  -5 -14   8      742.09      929.55    293.51 o 
  -4 -14   8      959.00     1527.03    449.18 o 
  -3 -14   8     1132.08     1300.14    268.11 o 
  -2 -14   8       35.43        6.84    199.36 o 
  -1 -14   8     2553.81     2649.11    220.84 o 
   0 -14   8      850.84     1043.91    185.56 o 
   1 -14   8     1454.09     1712.87    206.54 o 
   2 -14   8      815.83      730.66    188.07 o 
   3 -14   8      964.94     1131.12    200.44 o 
   4 -14   8      508.05      613.73    239.62 o 
   5 -14   8     3119.04     3242.62    263.40 o 
   6 -14   8     1365.89     1704.05    461.07 o 
   7 -14   8       24.50      568.02    477.70 o 
   8 -14   8     1123.04     1903.68    546.63 o 
  -9 -13   8      881.02      987.76    334.66 o 
  -8 -13   8        4.94      244.11    278.96 o 
  -7 -13   8     1215.22     1307.26    325.82 o 
  -6 -13   8      394.63     -243.60    243.60 o 
  -5 -13   8       67.31      272.49    240.63 o 
  -4 -13   8     3204.86     3359.95    324.45 o 
  -3 -13   8     4200.44     3937.42    241.58 o 
  -2 -13   8        9.02       30.18    214.16 o 
  -1 -13   8      308.58      469.62    159.39 o 
   0 -13   8     4450.80     4303.01    237.62 o 
   1 -13   8     5215.40     5382.93    252.07 o 
   2 -13   8      166.81      269.02    181.61 o 
   3 -13   8      100.45      253.63    153.23 o 
   4 -13   8     1303.16     1539.98    246.50 o 
   5 -13   8     1136.31     1038.52    199.52 o 
   6 -13   8     1250.47     1097.22    202.26 o 
   7 -13   8       17.81     -119.45    225.10 o 
   8 -13   8     2725.14     2728.37    549.00 o 
   9 -13   8      981.16     1295.26    506.22 o 
  -9 -12   8      819.71      881.57    323.98 o 
  -8 -12   8      452.84      358.70    277.45 o 
  -7 -12   8      253.25      390.93    250.72 o 
  -6 -12   8      290.66      708.35    257.06 o 
  -5 -12   8       12.89      -61.07    155.21 o 
  -4 -12   8     1605.72     1482.41    185.34 o 
  -3 -12   8       45.73     -121.50    134.54 o 
  -2 -12   8       44.23       52.94    155.01 o 
  -1 -12   8     1756.84     1492.89    224.72 o 
   0 -12   8     3296.91     3080.52    203.64 o 
   1 -12   8       94.30     -111.10    120.58 o 
   2 -12   8     3257.48     3472.34    209.30 o 
   3 -12   8       97.27       32.56    188.61 o 
   4 -12   8      670.83      883.35    163.47 o 
   5 -12   8      171.63      260.01    149.95 o 
   6 -12   8     1119.98     1114.58    187.95 o 
   7 -12   8      573.58      506.03    184.40 o 
   8 -12   8       66.28      356.46    531.18 o 
   9 -12   8     5744.15     5707.67    419.59 o 
  10 -12   8     4526.51     4515.60    658.33 o 
 -10 -11   8        0.20       -9.77    244.06 o 
  -9 -11   8       42.34      703.26    325.60 o 
  -8 -11   8      401.98      432.11    276.88 o 
  -7 -11   8       83.71     -150.58    398.09 o 
  -6 -11   8        0.28      -35.60    150.16 o 
  -5 -11   8      968.74     1048.77    178.89 o 
  -4 -11   8      302.08      410.14    150.45 o 
  -3 -11   8     2463.43     2525.39    187.78 o 
  -2 -11   8       64.56     -151.28    155.54 o 
  -1 -11   8       69.44      133.01    236.97 o 
   0 -11   8     2601.94     2839.22    186.78 o 
   1 -11   8     3787.23     4098.95    204.71 o 
   2 -11   8      196.85       70.95    116.76 o 
   3 -11   8     1507.24     1454.83    164.09 o 
   4 -11   8       16.47      -14.50    164.19 o 
   5 -11   8     1010.41      915.70    219.22 o 
   6 -11   8      189.79      -98.05    228.97 o 
   7 -11   8       95.84       34.99    144.17 o 
   8 -11   8     2093.31     2005.96    329.16 o 
   9 -11   8     1723.88     1292.48    362.44 o 
  10 -11   8       83.48      193.62    285.36 o 
  11 -11   8     1229.17     1317.54    354.93 o 
 -10 -10   8      397.20     -176.74    230.57 o 
  -9 -10   8        8.45      125.64    207.04 o 
  -8 -10   8      902.80      637.47    200.72 o 
  -7 -10   8       17.22      100.53    148.12 o 
  -6 -10   8     1600.77     1641.85    249.74 o 
  -5 -10   8     1743.50     1677.66    175.22 o 
  -4 -10   8       56.40      -58.55    139.64 o 
  -3 -10   8      320.21      142.16    143.86 o 
  -2 -10   8      131.76      109.06    115.92 o 
  -1 -10   8      264.42     -123.33    155.67 o 
   0 -10   8      129.16       96.59    109.35 o 
   1 -10   8     1008.69     1114.42    142.87 o 
   2 -10   8      223.33      145.56    134.31 o 
   3 -10   8       66.42      -54.25    104.13 o 
   4 -10   8      669.25      652.64    134.20 o 
   5 -10   8        5.97       74.58    122.92 o 
   6 -10   8     1882.04     1683.73    265.78 o 
   7 -10   8      401.79      339.92    151.53 o 
   8 -10   8       70.57      161.55    202.13 o 
   9 -10   8      974.77      758.69    345.80 o 
  10 -10   8     1309.26     1698.41    582.27 o 
  11 -10   8       74.15     -239.93    433.74 o 
 -11  -9   8      158.45      857.96    499.09 o 
 -10  -9   8       29.96     -218.46    218.46 o 
  -9  -9   8      350.31      920.75    234.87 o 
  -8  -9   8      171.95      -27.22    151.40 o 
  -7  -9   8      695.24      765.61    167.23 o 
  -6  -9   8      265.57      420.51    150.93 o 
  -5  -9   8      639.47      417.86    180.28 o 
  -4  -9   8      935.85     1086.54    184.40 o 
  -3  -9   8     1143.59     1027.64    189.12 o 
  -2  -9   8       19.61       52.55    143.27 o 
  -1  -9   8     1234.35     1186.84    133.05 o 
   0  -9   8      300.18      381.76    115.19 o 
   1  -9   8      194.22      102.04    115.36 o 
   2  -9   8     1938.40     2048.33    150.52 o 
   3  -9   8     2555.15     2328.22    161.50 o 
   4  -9   8      112.52      162.09    155.21 o 
   5  -9   8      365.92      193.57    121.80 o 
   6  -9   8      116.63       44.24    118.36 o 
   7  -9   8      339.48      181.04    140.51 o 
   8  -9   8      780.70      607.01    266.98 o 
   9  -9   8      180.52     -193.93    193.93 o 
  10  -9   8      168.88     -152.16    232.37 o 
  11  -9   8       56.59     -198.17    339.86 o 
  12  -9   8       35.35      249.61    310.15 o 
 -11  -8   8     1384.23     1554.99    385.61 o 
 -10  -8   8      369.52       37.28    184.08 o 
  -9  -8   8      260.99      154.02    175.86 o 
  -8  -8   8     7476.76     7174.60    286.88 o 
  -7  -8   8     5248.97     5295.82    236.78 o 
  -6  -8   8     5161.17     5313.75    219.46 o 
  -5  -8   8     2941.30     2657.07    166.54 o 
  -4  -8   8     3878.46     4025.20    245.17 o 
  -3  -8   8     5283.53     4811.30    199.92 o 
  -2  -8   8       36.64        5.73     99.63 o 
  -1  -8   8     4757.05     4649.37    267.37 o 
   0  -8   8     3067.68     2867.90    176.85 o 
   1  -8   8      680.97      751.99    224.86 o 
   2  -8   8     3371.60     3523.35    170.14 o 
   3  -8   8     2337.16     2120.92    147.85 o 
   4  -8   8      278.14      247.43    163.51 o 
   5  -8   8      319.16      599.59    159.71 o 
   6  -8   8      109.92       66.13    194.28 o 
   7  -8   8     1326.10     1269.06    154.83 o 
   8  -8   8      616.90     1059.87    166.46 o 
   9  -8   8      449.75      226.76    227.37 o 
  10  -8   8      864.77      874.91    257.17 o 
  11  -8   8      247.06     -127.95    249.52 o 
  12  -8   8      331.32      117.22    269.21 o 
 -11  -7   8      378.02      379.44    296.77 o 
 -10  -7   8        0.37      -41.00    196.64 o 
  -9  -7   8     3016.83     2996.07    315.28 o 
  -8  -7   8      650.11      849.83    489.59 o 
  -7  -7   8     6183.66     5656.08    237.18 o 
  -6  -7   8     2206.93     2326.48    198.66 o 
  -5  -7   8       41.82      327.08    109.52 o 
  -4  -7   8      442.39       97.53     95.87 o 
  -3  -7   8     3587.47     2889.16    162.42 o 
  -2  -7   8     2582.51     2604.90    155.17 o 
  -1  -7   8     1620.20     1745.49    135.60 o 
   0  -7   8     1895.27     1760.65    158.99 o 
   1  -7   8    21614.18    20400.25    410.65 o 
   2  -7   8     8610.32     7795.83    224.23 o 
   3  -7   8      416.99      444.40    104.76 o 
   4  -7   8     1305.21     1367.04    150.02 o 
   5  -7   8     8305.32     7386.74    230.84 o 
   6  -7   8     2150.60     2153.76    185.54 o 
   7  -7   8       34.52      -26.04    112.06 o 
   8  -7   8     3281.73     3348.70    206.00 o 
   9  -7   8     4634.97     4826.88    309.00 o 
  10  -7   8       87.10       82.89    200.36 o 
  11  -7   8      540.31      744.58    379.07 o 
  12  -7   8      227.06     -179.42    376.70 o 
  13  -7   8      242.97      324.45    305.01 o 
 -12  -6   8      338.98      295.38    371.94 o 
 -11  -6   8     2930.34     2819.69    392.50 o 
 -10  -6   8       19.20     -183.49    236.27 o 
  -9  -6   8        4.58      233.73    185.92 o 
  -8  -6   8    10731.62    10903.80    359.85 o 
  -7  -6   8    17778.26    16995.24    431.20 o 
  -6  -6   8     2183.55     2285.16    314.90 o 
  -5  -6   8      627.81      983.15    143.16 o 
  -4  -6   8     8776.14     8964.29    230.60 o 
  -3  -6   8    25924.17    25624.03    434.02 o 
  -2  -6   8      562.31      212.77    158.26 o 
  -1  -6   8      320.02      438.06     96.34 o 
   0  -6   8    20451.22    19914.28    396.89 o 
   1  -6   8     7063.06     6750.03    199.92 o 
   2  -6   8     3095.75     2918.32    135.64 o 
   3  -6   8      288.30      478.68     91.54 o 
   4  -6   8     6097.10     6293.37    286.82 o 
   5  -6   8     1737.38     1619.34    131.90 o 
   6  -6   8     5515.58     5417.83    204.68 o 
   7  -6   8     1103.03     1032.99    138.18 o 
   8  -6   8     1689.47     1522.48    163.22 o 
   9  -6   8      581.65      717.03    276.88 o 
  10  -6   8     6635.67     6141.07    367.19 o 
  11  -6   8     2360.65     2745.44    312.28 o 
  12  -6   8      284.91       56.38    240.80 o 
  13  -6   8     1350.13     1667.60    361.31 o 
 -12  -5   8    10607.77    10487.91   1368.94 o 
 -11  -5   8      983.64      923.38    323.98 o 
 -10  -5   8      317.38      447.56    260.94 o 
  -9  -5   8     2030.53     2166.89    306.00 o 
  -8  -5   8     5698.74     5537.56    277.39 o 
  -7  -5   8     1816.97     1491.40    186.54 o 
  -6  -5   8     2854.94     2820.46    192.84 o 
  -5  -5   8      687.76      647.61    145.37 o 
  -4  -5   8     6789.66     6351.00    288.52 o 
  -3  -5   8     3742.80     3832.12    212.34 o 
  -2  -5   8     8863.00     8580.42    197.14 o 
  -1  -5   8     3702.92     3573.16    153.21 o 
   0  -5   8      261.09      765.17     98.57 o 
   1  -5   8    29916.92    30560.53    544.98 o 
   2  -5   8    22933.19    22513.05    421.87 o 
   3  -5   8     4249.31     4042.90    147.98 o 
   4  -5   8     2810.71     3047.23    136.21 o 
   5  -5   8    35534.07    35200.38    633.18 o 
   6  -5   8    15341.30    14404.31    331.31 o 
   7  -5   8       50.75      266.27    106.93 o 
   8  -5   8     1225.76     1341.87    157.38 o 
   9  -5   8    16386.31    16087.52    400.90 o 
  10  -5   8     2576.55     2239.89    275.24 o 
  11  -5   8      406.89      469.34    218.70 o 
  12  -5   8        5.19      218.73    276.88 o 
  13  -5   8     2306.48     2212.72    583.46 o 
 -12  -4   8      106.93      551.59    350.55 o 
 -11  -4   8     5441.72     5684.27    471.44 o 
 -10  -4   8      830.60      908.55    312.53 o 
  -9  -4   8     1302.60     1580.29    211.98 o 
  -8  -4   8     1222.25     1061.36    183.54 o 
  -7  -4   8     4531.60     4923.69    239.24 o 
  -6  -4   8     1650.91     1576.83    178.40 o 
  -5  -4   8     1518.11     1792.45    153.75 o 
  -4  -4   8    21502.80    21215.12    443.79 o 
  -3  -4   8    71686.91    68331.83   1135.67 o 
  -2  -4   8     1151.87     1130.13    112.86 o 
  -1  -4   8     1808.75     2047.40    116.73 o 
   0  -4   8    17688.67    16460.19    327.89 o 
   1  -4   8    19121.47    18511.68    292.96 o 
   2  -4   8       37.51       85.12     66.21 o 
   3  -4   8     3699.59     3375.43    127.09 o 
   4  -4   8     7027.36     6792.30    188.18 o 
   5  -4   8    12048.57    11825.65    278.48 o 
   6  -4   8     8677.34     8508.24    364.65 o 
   7  -4   8     2646.72     2666.17    162.33 o 
   8  -4   8     1519.62     1526.59    145.39 o 
   9  -4   8        5.59      168.75    132.51 o 
  10  -4   8    17825.05    17887.49    454.71 o 
  11  -4   8     4228.45     3740.69    322.77 o 
  12  -4   8        4.84      384.17    232.91 o 
  13  -4   8      966.68     1507.04    315.67 o 
  14  -4   8    14682.17    14205.48    859.15 o 
 -12  -3   8     8211.71     8959.50    881.73 o 
 -11  -3   8     1663.03     1403.21    340.35 o 
 -10  -3   8      992.20      956.25    318.30 o 
  -9  -3   8      271.56      179.58    313.72 o 
  -8  -3   8     6884.76     6473.42    274.63 o 
  -7  -3   8       96.71     -121.24    121.24 o 
  -6  -3   8      897.88      717.11    138.30 o 
  -5  -3   8      554.51      456.71    121.10 o 
  -4  -3   8     9418.58     9877.05    270.84 o 
  -3  -3   8      471.84      495.88    151.22 o 
  -2  -3   8    23192.24    22243.16    429.44 o 
  -1  -3   8        6.60       42.40     57.13 o 
   0  -3   8     5371.64     4991.05    159.17 o 
   1  -3   8     8147.83     8000.05    141.13 o 
   2  -3   8    26697.09    23936.59    532.39 o 
   3  -3   8       94.38       54.05     58.47 o 
   4  -3   8     2287.68     2396.26    188.93 o 
   5  -3   8    58188.71    56216.89    937.44 o 
   6  -3   8    54838.69    52927.48    897.99 o 
   7  -3   8       76.43      213.99    186.57 o 
   8  -3   8      506.35      529.47    116.12 o 
   9  -3   8     6739.39     7160.20    254.14 o 
  10  -3   8     5195.34     4550.08    244.10 o 
  11  -3   8       75.18      199.23    200.19 o 
  12  -3   8       49.91      -84.54    197.95 o 
  13  -3   8     5768.60     5943.86    411.41 o 
  14  -3   8     2244.50     2768.42    393.07 o 
 -12  -2   8      231.09      -36.73    291.00 o 
 -11  -2   8     1138.25     1223.24    793.80 o 
 -10  -2   8      353.21      358.41    609.61 o 
  -9  -2   8      616.86     1155.04    401.65 o 
  -8  -2   8        6.92      -14.97    133.84 o 
  -7  -2   8     1980.79     2125.87    270.29 o 
  -6  -2   8       25.58        1.94    137.35 o 
  -5  -2   8     1191.26     1315.47    138.12 o 
  -4  -2   8    11359.02    11605.91    294.03 o 
  -3  -2   8    50385.19    48786.12    837.08 o 
  -2  -2   8     4291.45     4324.92    158.01 o 
  -1  -2   8      236.78      181.09     77.19 o 
   0  -2   8     3189.32     3063.28     72.81 o 
   1  -2   8     6216.19     6286.11    235.36 o 
   2  -2   8      373.71      169.29     97.44 o 
   3  -2   8       59.67       17.26     39.13 o 
   4  -2   8    14706.82    14877.28    301.76 o 
   5  -2   8    23873.75    25173.40    467.90 o 
   6  -2   8     4406.50     4083.97    175.68 o 
   7  -2   8     3776.54     3960.33    171.82 o 
   8  -2   8      615.35      573.66    153.70 o 
   9  -2   8      103.61      134.75    155.31 o 
  10  -2   8     3333.09     3433.44    221.69 o 
  11  -2   8     6379.45     6549.77    283.82 o 
  12  -2   8       79.03      270.99    236.79 o 
  13  -2   8      137.93      485.02    270.94 o 
  14  -2   8    13357.78    14105.05    612.05 o 
 -12  -1   8      435.68      487.38    311.27 o 
 -11  -1   8      135.95     -432.55    432.55 o 
 -10  -1   8       24.60     -209.14    215.21 o 
  -9  -1   8       22.82     -221.03    221.03 o 
  -8  -1   8      321.32      142.68    143.81 o 
  -7  -1   8        0.43      -94.48    112.48 o 
  -6  -1   8      517.86      454.90    125.68 o 
  -5  -1   8        0.34      112.38     98.26 o 
  -4  -1   8     2080.59     2121.90    143.09 o 
  -3  -1   8     1865.67     2039.86    132.22 o 
  -2  -1   8     3636.65     3804.57    152.61 o 
  -1  -1   8     4921.56     5283.58    159.44 o 
   0  -1   8     2537.45     2569.72     82.67 o 
   1  -1   8     1273.60     1360.48    133.96 o 
   2  -1   8     6391.30     6680.50    236.51 o 
   3  -1   8      196.12      118.28     60.46 o 
   4  -1   8        8.51       -2.17     58.39 o 
   5  -1   8    16202.38    17634.90    351.73 o 
   6  -1   8    43419.04    44935.86    772.91 o 
   7  -1   8     1014.08     1088.45    118.39 o 
   8  -1   8        0.65      109.96     96.72 o 
   9  -1   8     1196.22     1472.32    194.66 o 
  10  -1   8     3066.65     3379.03    256.43 o 
  11  -1   8      258.91      111.00    162.29 o 
  12  -1   8       68.75     -190.17    190.17 o 
  13  -1   8     3330.05     3279.90    347.68 o 
  14  -1   8     2195.60     1267.19    438.49 o 
 -12   0   8      599.22     1106.31    395.71 o 
 -11   0   8      411.26      256.63    389.77 o 
 -10   0   8     1010.87      793.91    264.88 o 
  -9   0   8      394.83      786.98    253.71 o 
  -8   0   8      524.31      887.32    287.57 o 
  -7   0   8     1725.88     1732.47    158.92 o 
  -6   0   8       54.26      227.32    116.73 o 
  -5   0   8       84.86      217.97    111.00 o 
  -4   0   8       84.16      -75.60     95.68 o 
  -3   0   8      499.84      295.31     93.53 o 
  -2   0   8      140.51       40.87     83.36 o 
  -1   0   8      414.59      356.34     74.93 o 
   0   0   8      598.43      526.21     57.83 o 
   1   0   8    17505.12    16702.00    255.05 o 
   2   0   8     3354.97     3153.91     89.16 o 
   3   0   8      683.75      600.88     53.04 o 
   4   0   8     5232.69     5464.79    157.08 o 
   5   0   8     2729.98     2816.67    201.75 o 
   6   0   8       94.05       86.62     77.87 o 
   7   0   8       76.52       43.87    102.21 o 
   8   0   8      956.64     1338.41    134.66 o 
   9   0   8     1132.56      919.96    136.08 o 
  10   0   8        8.30      -84.59    134.01 o 
  11   0   8     1259.83     1032.53    185.37 o 
  12   0   8      210.30       91.10    200.19 o 
  13   0   8        8.20       78.27    232.20 o 
  14   0   8     4208.58     3924.96    389.82 o 
  15   0   8     6852.10     6842.49    503.48 o 
 -12   1   8     2051.19     1897.57    387.76 o 
 -11   1   8     2858.53     2764.27    494.34 o 
 -10   1   8       23.16      -61.02    222.61 o 
  -9   1   8       21.60     -121.66    261.43 o 
  -8   1   8     1446.45     1343.60    229.29 o 
  -7   1   8     1681.83     1639.17    148.85 o 
  -6   1   8      196.51      208.69    116.47 o 
  -5   1   8        0.07      -16.31     93.33 o 
  -4   1   8    11063.18    12982.92    305.82 o 
  -3   1   8       96.38      -71.04     71.04 o 
  -2   1   8     1742.46     1393.54    107.28 o 
  -1   1   8     1364.22     1304.48     98.45 o 
   0   1   8     1867.90     1861.11     97.85 o 
   1   1   8      227.06      232.41     47.62 o 
   2   1   8     2980.15     3049.29     73.30 o 
   3   1   8        2.00      153.38     85.45 o 
   4   1   8       29.98      -52.48     52.48 o 
   5   1   8      157.28      162.79     75.97 o 
   6   1   8      158.81      318.09    162.80 o 
   7   1   8      206.93      400.16    111.11 o 
   8   1   8      459.61      811.95    140.89 o 
   9   1   8     1732.60     1632.36    261.43 o 
  10   1   8      722.12      965.24    176.28 o 
  11   1   8      179.40      -76.53    169.62 o 
  12   1   8      904.14      552.40    210.87 o 
  13   1   8      124.82      198.26    242.83 o 
  14   1   8      160.68      421.00    283.80 o 
  15   1   8      371.75     -200.51    351.74 o 
 -12   2   8      643.37      841.84    406.40 o 
 -11   2   8      853.17     1094.31    334.66 o 
 -10   2   8     4596.52     4785.28    373.20 o 
  -9   2   8      310.34     -209.17    268.56 o 
  -8   2   8      346.45      808.75    215.85 o 
  -7   2   8      990.33      812.29    341.05 o 
  -6   2   8     1089.01      952.23    154.34 o 
  -5   2   8      571.87      505.05    148.17 o 
  -4   2   8      839.45      739.77    107.90 o 
  -3   2   8    19662.56    18647.52    378.89 o 
  -2   2   8     7051.87     6771.75    194.42 o 
  -1   2   8     1370.68     1557.19    106.95 o 
   0   2   8      307.96      397.27     80.84 o 
   1   2   8      537.24      437.41     90.78 o 
   2   2   8       38.51      -72.31     72.31 o 
   3   2   8       52.04      -60.91     60.91 o 
   4   2   8     3330.66     3607.02    123.49 o 
   5   2   8     6728.17     6559.48    158.46 o 
   6   2   8      976.92      839.11     93.41 o 
   7   2   8     5968.80     6815.22    203.10 o 
   8   2   8      836.32      785.39    111.80 o 
   9   2   8      102.73      130.30    104.90 o 
  10   2   8      160.90      -77.64    118.81 o 
  11   2   8      186.45       27.19    161.08 o 
  12   2   8     1725.91     1813.85    265.92 o 
  13   2   8       47.01       71.91    214.62 o 
  14   2   8      203.75      584.09    285.45 o 
  15   2   8       47.36      -99.11    297.23 o 
 -12   3   8     2114.86     2126.56    380.14 o 
 -11   3   8    11057.12    10954.14    542.39 o 
 -10   3   8      999.58      879.63    274.12 o 
  -9   3   8      202.63        0.19    300.64 o 
  -8   3   8     5521.21     5595.18    348.53 o 
  -7   3   8     7312.20     7257.53    354.56 o 
  -6   3   8      190.20      217.78    116.10 o 
  -5   3   8        8.41       -0.75    107.17 o 
  -4   3   8    12358.48    13437.55    310.64 o 
  -3   3   8    17524.04    17391.07    362.18 o 
  -2   3   8     1870.45     1993.56    186.08 o 
  -1   3   8     7851.19     7661.79    204.43 o 
   0   3   8     1351.43     1676.86    105.40 o 
   1   3   8       83.40        9.78    117.64 o 
   2   3   8     7437.89     6841.30    178.48 o 
   3   3   8     1295.41     1763.90     98.93 o 
   4   3   8     1555.37     1765.65    102.84 o 
   5   3   8      136.28      141.86     62.56 o 
   6   3   8    13896.96    14974.55    278.29 o 
   7   3   8    13173.16    14479.68    729.63 o 
   8   3   8      334.85      298.03     97.51 o 
   9   3   8       51.26      -32.77     95.02 o 
  10   3   8     1936.32     1785.64    174.53 o 
  11   3   8     1201.25     1077.13    183.21 o 
  12   3   8      959.96      875.70    185.85 o 
  13   3   8     2085.37     2562.98    520.48 o 
  14   3   8     1047.71      876.80    295.26 o 
  15   3   8      118.92      -93.24    471.76 o 
 -12   4   8     2623.41     2532.38    401.73 o 
 -11   4   8       10.11      299.93    394.52 o 
 -10   4   8     3887.27     3877.30    362.72 o 
  -9   4   8      403.86      452.22    313.72 o 
  -8   4   8      332.79      435.69    211.80 o 
  -7   4   8     6472.86     6448.20    343.80 o 
  -6   4   8    14586.13    15056.95    478.91 o 
  -5   4   8      611.68      744.93    117.63 o 
  -4   4   8      695.29      589.42    103.35 o 
  -3   4   8    18983.00    18362.46    380.80 o 
  -2   4   8    34866.62    32542.96    586.97 o 
  -1   4   8      243.48      395.78    107.82 o 
   0   4   8     1464.98     1443.06    107.72 o 
   1   4   8    35550.55    33010.54    980.52 o 
   2   4   8    33814.23    32846.83    569.56 o 
   3   4   8     1762.45     2016.26    107.26 o 
   4   4   8     1218.85     1452.34    103.02 o 
   5   4   8    21426.85    21488.70    351.19 o 
   6   4   8     7118.37     8930.79    199.51 o 
   7   4   8     3943.13     4535.15    155.95 o 
   8   4   8      690.63      795.95    100.34 o 
   9   4   8     2873.60     3161.36    214.40 o 
  10   4   8        2.08      613.37    147.93 o 
  11   4   8     3056.92     3500.65    219.24 o 
  12   4   8        4.95     -135.99    135.99 o 
  13   4   8      954.95      659.20    198.46 o 
  14   4   8       19.61      484.43    275.36 o 
  15   4   8     2053.92     2355.24    537.12 o 
 -11   5   8    10416.41     9811.53    535.21 o 
 -10   5   8     2522.14     2585.49    367.19 o 
  -9   5   8      122.25      146.56    218.11 o 
  -8   5   8     9458.76     8969.91    419.90 o 
  -7   5   8    19591.13    20008.93    607.23 o 
  -6   5   8     3034.98     2982.41    246.62 o 
  -5   5   8      883.52      792.58    173.37 o 
  -4   5   8     2818.11     2509.07    147.18 o 
  -3   5   8    29397.51    28048.20    527.63 o 
  -2   5   8     1694.25     1616.08    125.63 o 
  -1   5   8     2652.42     2563.75    127.83 o 
   0   5   8     4785.92     4154.72    167.41 o 
   1   5   8     1289.81     1034.07    102.16 o 
   2   5   8    14756.41    14807.01    304.10 o 
   3   5   8    15005.40    14340.85    310.84 o 
   4   5   8      371.87      320.55     77.65 o 
   5   5   8      639.86      544.42     81.98 o 
   6   5   8    23058.53    24012.85    395.41 o 
   7   5   8    14728.81    14714.86    284.65 o 
   8   5   8      317.20      343.10     95.03 o 
   9   5   8     1021.53      968.37    126.54 o 
  10   5   8    23929.59    23847.73    459.46 o 
  11   5   8     8444.04     8211.59    405.22 o 
  12   5   8      290.43     1079.79    245.99 o 
  13   5   8      632.71      495.34    188.31 o 
  14   5   8     5472.41     5202.45    577.52 o 
  15   5   8      623.10      741.51    487.21 o 
 -11   6   8      490.69      805.65    335.79 o 
 -10   6   8     2265.54     2322.43    346.12 o 
  -9   6   8      924.04     1430.73    411.16 o 
  -8   6   8     3752.75     4186.71    684.47 o 
  -7   6   8     1659.55     2617.81    266.62 o 
  -6   6   8    12843.29    12707.59    490.77 o 
  -5   6   8     6931.07     6431.10    212.34 o 
  -4   6   8        3.78       35.85     95.42 o 
  -3   6   8     8027.60     7831.14    231.09 o 
  -2   6   8    35007.47    32739.98    749.33 o 
  -1   6   8     1039.82      943.74    156.90 o 
   0   6   8      624.93      653.02    111.34 o 
   1   6   8    55757.53    54759.89    910.98 o 
   2   6   8    85529.70    82882.77   1329.09 o 
   3   6   8     9616.03    10187.12    240.12 o 
   4   6   8       50.29      -37.73     83.40 o 
   5   6   8    10449.35    10242.23    241.57 o 
   6   6   8    21073.48    20403.41    457.10 o 
   7   6   8      251.41      383.98     83.40 o 
   8   6   8      240.40      347.31     88.88 o 
   9   6   8     7072.19     6874.49    218.83 o 
  10   6   8      750.37      680.29    132.81 o 
  11   6   8     5637.73     5316.61    226.74 o 
  12   6   8     4113.73     4324.62    235.49 o 
  13   6   8     1005.55      857.31    215.73 o 
  14   6   8      420.63      815.49    695.17 o 
  15   6   8     4562.35     4137.72    632.18 o 
 -11   7   8     4831.86     4614.94    435.83 o 
 -10   7   8     2481.51     2040.24    339.27 o 
  -9   7   8        4.18      133.91    329.16 o 
  -8   7   8     4600.54     4995.03    352.58 o 
  -7   7   8    17782.73    17168.45    814.00 o 
  -6   7   8     6120.75     5959.80    321.01 o 
  -5   7   8      194.94      -54.07    366.00 o 
  -4   7   8      807.70      704.62    121.58 o 
  -3   7   8    17472.48    17213.19    384.10 o 
  -2   7   8     1027.95      990.16    111.21 o 
  -1   7   8     4809.94     5000.50    179.57 o 
   0   7   8    11799.99    12285.30    463.94 o 
   1   7   8    13962.31    14289.16    312.10 o 
   2   7   8     6197.83     6160.80    190.29 o 
   3   7   8    33885.15    34293.48    605.26 o 
   4   7   8     1398.38     1361.27    103.06 o 
   5   7   8      810.16      763.96     95.54 o 
   6   7   8    12012.33    12357.83    278.71 o 
   7   7   8    13078.50    13499.40    463.86 o 
   8   7   8      433.59      221.26    120.01 o 
   9   7   8      701.58      744.36    123.06 o 
  10   7   8    31390.12    30708.97    718.32 o 
  11   7   8    19210.92    19741.32    420.77 o 
  12   7   8     1110.74     1380.44    207.29 o 
  13   7   8      149.87       44.24    282.11 o 
  14   7   8     8340.17     8735.14    403.97 o 
  15   7   8     2816.64     2245.85    437.30 o 
 -11   8   8     1301.30     1045.58    375.51 o 
 -10   8   8      385.08      490.97    349.37 o 
  -9   8   8       77.41        8.23    242.61 o 
  -8   8   8     2869.14     2751.88    304.80 o 
  -7   8   8      112.38       50.91    285.20 o 
  -6   8   8     3278.70     2900.61    268.68 o 
  -5   8   8     4288.59     4621.24    293.51 o 
  -4   8   8      451.45      324.96    118.86 o 
  -3   8   8      679.24      807.13    129.62 o 
  -2   8   8    22135.70    21133.26    428.48 o 
  -1   8   8     2463.62     2529.65    151.65 o 
   0   8   8      105.34      -10.21     80.09 o 
   1   8   8    26531.24    25873.82    491.88 o 
   2   8   8    38282.66    38359.22    675.01 o 
   3   8   8    13193.35    12945.49    290.38 o 
   4   8   8      875.18     1026.75     92.98 o 
   5   8   8    11778.85    11665.29    265.71 o 
   6   8   8    26640.08    26780.05    500.86 o 
   7   8   8       72.81      494.36    230.24 o 
   8   8   8     2967.04     3234.07    172.62 o 
   9   8   8     3296.95     3583.72    171.22 o 
  10   8   8     3800.03     3688.51    242.58 o 
  11   8   8     1748.47     2213.21    220.76 o 
  12   8   8     3898.77     3879.20    257.15 o 
  13   8   8      123.98      140.56    193.81 o 
  14   8   8      874.63      579.83    237.29 o 
 -10   9   8     1137.77     1099.64    341.99 o 
  -9   9   8       46.70      -28.38    237.43 o 
  -8   9   8     1648.82     1748.26    292.35 o 
  -7   9   8     1886.01     2238.55    287.02 o 
  -6   9   8     1459.34     1255.20    235.81 o 
  -5   9   8     1174.59      826.79    213.90 o 
  -4   9   8      526.71      377.46    186.57 o 
  -3   9   8    21974.46    21293.12    442.83 o 
  -2   9   8     3992.54     4074.99    318.52 o 
  -1   9   8      441.75      439.20    110.17 o 
   0   9   8      527.25      554.55    105.73 o 
   1   9   8     1630.89     1844.91    134.57 o 
   2   9   8      505.63      703.72    133.43 o 
   3   9   8     4547.86     4489.67    166.63 o 
   4   9   8      664.70      587.63     83.36 o 
   5   9   8     2064.53     2151.83    111.91 o 
   6   9   8      653.82      559.96     83.22 o 
   7   9   8    15480.60    15514.94    462.16 o 
   8   9   8        2.53     -108.35    108.35 o 
   9   9   8      107.48      -43.27    177.06 o 
  10   9   8    11213.72    11002.00    358.28 o 
  11   9   8    12678.54    11477.92    379.84 o 
  12   9   8     2505.04     2368.89    246.58 o 
  13   9   8     1175.44      965.02    232.76 o 
  14   9   8     3626.49     3415.09    310.25 o 
 -10  10   8       36.83      121.76    292.32 o 
  -9  10   8        0.29     -142.45    540.68 o 
  -8  10   8        2.73     -111.27    285.20 o 
  -7  10   8      296.31      244.09    228.39 o 
  -6  10   8      103.99       -7.30    241.23 o 
  -5  10   8       24.20      283.45    216.27 o 
  -4  10   8      195.11      394.48    178.67 o 
  -3  10   8      585.79      424.58    152.73 o 
  -2  10   8     5502.23     5334.27    208.04 o 
  -1  10   8      500.90      591.32    113.21 o 
   0  10   8      854.97      832.30    122.17 o 
   1  10   8     2940.98     2913.99    160.83 o 
   2  10   8     2694.15     2340.14    145.71 o 
   3  10   8     3453.94     3155.83    148.01 o 
   4  10   8     3500.43     3540.72    153.94 o 
   5  10   8     1086.57     1074.70     90.61 o 
   6  10   8    13996.81    14236.32    442.05 o 
   7  10   8      296.66      249.36    153.60 o 
   8  10   8      254.12      206.05    226.97 o 
   9  10   8      802.78      864.41    278.07 o 
  10  10   8      277.56      563.20    216.31 o 
  11  10   8      158.17      347.36    169.21 o 
  12  10   8      260.98      393.09    187.61 o 
  13  10   8      413.37      621.87    222.03 o 
  14  10   8     1213.16     1494.76    268.70 o 
  -9  11   8       35.89      472.68    465.82 o 
  -8  11   8       63.05     -154.65    244.58 o 
  -7  11   8      915.68     1777.72    408.78 o 
  -6  11   8      174.70      215.98    425.42 o 
  -5  11   8     1110.43      867.97    623.87 o 
  -4  11   8      194.65       18.33    185.09 o 
  -3  11   8      874.28      832.89    170.04 o 
  -2  11   8       61.38      -65.96    106.68 o 
  -1  11   8      714.11      765.18    130.45 o 
   0  11   8       30.90       33.52    101.35 o 
   1  11   8     1249.04     1138.07    160.69 o 
   2  11   8      293.16      257.79    122.94 o 
   3  11   8      509.73      467.50    109.10 o 
   4  11   8       81.65      -65.73     76.52 o 
   5  11   8     2195.73     1813.37    249.55 o 
   6  11   8     2924.91     2555.62    226.70 o 
   7  11   8     1474.47     1452.43    197.53 o 
   8  11   8        1.14     -139.14    139.14 o 
   9  11   8     3027.86     3049.23    269.57 o 
  10  11   8     2150.93     1944.02    254.68 o 
  11  11   8      466.99      263.79    240.04 o 
  12  11   8     1139.14      981.91    299.46 o 
  13  11   8      303.41      207.87    213.23 o 
  14  11   8     1641.22     1575.55    290.03 o 
  -9  12   8      102.05      304.80    300.14 o 
  -8  12   8      365.03      -20.73    383.83 o 
  -7  12   8     1575.26     1679.63    311.46 o 
  -6  12   8      842.20      909.71    438.49 o 
  -5  12   8      548.92      315.51    215.94 o 
  -4  12   8     1194.23     1191.27    256.68 o 
  -3  12   8       15.28      -88.50    115.38 o 
  -2  12   8       75.82       -3.68    117.94 o 
  -1  12   8     2901.99     2930.78    248.81 o 
   0  12   8      143.34      129.12    125.86 o 
   1  12   8     1097.07     1065.37    248.31 o 
   2  12   8     3852.50     3501.98    192.42 o 
   3  12   8      187.11      125.64    108.59 o 
   4  12   8     2921.74     2799.07    331.54 o 
   5  12   8      156.32       -7.40    140.60 o 
   6  12   8     1067.50      818.24    190.72 o 
   7  12   8      297.65      142.27    188.94 o 
   8  12   8      813.55      984.62    218.11 o 
   9  12   8     1227.88     1020.76    223.56 o 
  10  12   8     1153.90     1689.79    415.91 o 
  11  12   8      132.89      118.60    273.31 o 
  12  12   8      607.41      517.23    256.93 o 
  13  12   8      109.61      111.69    354.12 o 
  -8  13   8      257.27      241.63    298.29 o 
  -7  13   8     2328.78     1591.71    309.97 o 
  -6  13   8     7389.52     7495.69    444.73 o 
  -5  13   8        5.44      -27.51    207.77 o 
  -4  13   8      164.69     -261.43    261.43 o 
  -3  13   8     6311.41     6037.73    353.68 o 
  -2  13   8     3761.88     3441.55    202.01 o 
  -1  13   8       21.91      -21.50    127.08 o 
   0  13   8      965.85     1065.09    154.59 o 
   1  13   8     4914.71     4956.40    218.19 o 
   2  13   8     3521.16     3738.44    199.52 o 
   3  13   8     4772.99     4562.72    314.90 o 
   4  13   8     1007.53     1170.56    194.08 o 
   5  13   8     1074.39      911.53    190.62 o 
   6  13   8      219.58      103.18    247.17 o 
   7  13   8     1184.48     1171.03    418.29 o 
   8  13   8     1096.92     1242.68    298.27 o 
   9  13   8       17.28      217.25    213.16 o 
  10  13   8       48.47     -111.43    200.32 o 
  11  13   8     2513.89     2048.46    306.15 o 
  12  13   8      598.33      781.02    285.90 o 
  13  13   8     1034.02     1159.50    315.61 o 
  -8  14   8       38.93      -64.93    310.24 o 
  -7  14   8     3882.70     3875.99    385.22 o 
  -6  14   8       42.93       81.97    246.42 o 
  -5  14   8     1350.38     1403.70    282.31 o 
  -4  14   8      305.93      357.00    223.44 o 
  -3  14   8      434.92      437.57    226.03 o 
  -2  14   8     1151.95     1051.61    327.97 o 
  -1  14   8     3991.96     4144.41    230.97 o 
   0  14   8      199.51      123.82    138.37 o 
   1  14   8      665.16      572.20    148.85 o 
   2  14   8     6845.61     6804.21    341.32 o 
   3  14   8     3511.33     3258.79    276.00 o 
   4  14   8      994.49     1081.34    287.57 o 
   5  14   8      400.21      444.48    450.37 o 
   6  14   8     1731.05     1643.24    249.54 o 
   7  14   8     2296.00     2288.38    265.36 o 
   8  14   8      230.78     -127.63    471.76 o 
   9  14   8      196.33       98.78    210.05 o 
  10  14   8     2791.33     3065.03    366.00 o 
  11  14   8      249.62     -237.75    295.89 o 
  12  14   8     1986.63     1756.28    334.32 o 
  -7  15   8     1843.66     1450.19    353.89 o 
  -6  15   8    10332.82    11155.52    560.89 o 
  -5  15   8      660.02      413.07    270.99 o 
  -4  15   8       75.46      -86.51    235.20 o 
  -3  15   8     4901.52     5321.87    502.66 o 
  -2  15   8     9237.78     9186.96    318.98 o 
  -1  15   8     1678.26     1886.02    193.88 o 
   0  15   8      894.59     1140.55    177.94 o 
   1  15   8     2124.01     2075.61    481.27 o 
   2  15   8     9279.04     9582.47    452.75 o 
   3  15   8     2287.58     2231.83    428.98 o 
   4  15   8      330.84      291.91    213.46 o 
   5  15   8     3091.27     2810.55    271.02 o 
   6  15   8      762.24      563.74    227.73 o 
   7  15   8     1838.96     1823.86    278.96 o 
   8  15   8     4623.61     4640.66    356.32 o 
   9  15   8      239.25      363.01    520.48 o 
  10  15   8        7.20     -254.30    254.30 o 
  11  15   8     5113.14     4848.34    408.83 o 
  12  15   8      102.03     -118.56    325.60 o 
  -6  16   8        4.49       96.35    732.00 o 
  -5  16   8     2033.12     2592.43    366.85 o 
  -4  16   8      350.72      276.76    285.20 o 
  -3  16   8      885.30      906.81    285.16 o 
  -2  16   8      301.47      -81.07    266.18 o 
  -1  16   8     4230.20     4593.92    323.20 o 
   0  16   8     1420.48     1487.34    437.30 o 
   1  16   8      478.12      507.79    215.75 o 
   2  16   8     4687.58     4637.98    780.72 o 
   3  16   8     8737.09     9292.38    472.95 o 
   4  16   8      193.54      -85.71    188.54 o 
   5  16   8        1.62     -235.29    235.29 o 
   6  16   8     4123.21     4585.98    772.41 o 
   7  16   8     7042.60     7273.13    471.76 o 
   8  16   8     1425.20     1189.15    279.50 o 
   9  16   8        1.28      -68.20    224.99 o 
  10  16   8     5386.98     4572.38    401.05 o 
  11  16   8     2947.62     2904.69    375.99 o 
  -5  17   8     1665.66     2000.98    532.37 o 
  -4  17   8       30.28      125.96    380.26 o 
  -3  17   8     1647.75     1409.34    468.20 o 
  -2  17   8     5878.39     6074.67    620.30 o 
  -1  17   8     3729.00     3750.35    337.30 o 
   0  17   8        3.74      213.50    380.26 o 
   1  17   8      533.72      483.06    232.29 o 
   2  17   8     5094.55     5689.53    387.26 o 
   3  17   8      165.32      340.90    357.68 o 
   4  17   8      386.16      492.43    235.07 o 
   5  17   8      950.46      574.87    234.39 o 
   6  17   8      726.33      748.07    260.35 o 
   7  17   8       84.38      270.20    318.47 o 
   8  17   8     3423.58     3375.43    376.70 o 
   9  17   8      123.66     -232.91    237.53 o 
  10  17   8      486.54      359.33    442.05 o 
  -4  18   8       23.52     -209.14    394.52 o 
  -3  18   8      132.59      -73.68    389.77 o 
  -2  18   8       25.17     -344.61    344.61 o 
  -1  18   8     1098.53      931.64    439.68 o 
   0  18   8      461.47      831.82    382.64 o 
   1  18   8      149.26      323.71    247.21 o 
   2  18   8      543.40      633.37    262.64 o 
   3  18   8     6837.15     7168.31    427.70 o 
   4  18   8     1167.26     1562.43    285.20 o 
   5  18   8      344.95       79.18    354.12 o 
   6  18   8     2530.33     2612.26    329.49 o 
   7  18   8     4280.06     4646.53    658.33 o 
   8  18   8     2490.17     2634.49    374.91 o 
   9  18   8       38.72      -11.82    293.44 o 
  -2  19   8     1133.22     1242.98    527.61 o 
  -1  19   8     1238.55     1397.46    491.96 o 
   0  19   8      225.08      337.50    266.58 o 
   1  19   8      149.68      549.03    274.61 o 
   2  19   8     2362.75     3038.12    375.17 o 
   3  19   8     1605.10     1768.28    334.99 o 
   4  19   8        4.28      227.20    266.62 o 
   5  19   8      357.59      115.80    254.43 o 
   6  19   8      152.49      553.13    304.65 o 
   7  19   8        0.06      281.90    268.56 o 
   8  19   8      612.01      659.45    313.49 o 
   0  20   8      241.05      401.65    496.72 o 
   1  20   8        4.86     -117.04    273.08 o 
   2  20   8        1.79     -253.54    253.54 o 
   3  20   8     1205.97     1539.84    562.07 o 
   4  20   8     1058.12     1022.57    315.20 o 
   5  20   8     1017.37     1172.73    321.31 o 
   6  20   8     1042.15     1081.82    344.61 o 
  -4 -17   9      401.92     1212.08    503.85 o 
  -3 -17   9      318.02      413.53    510.98 o 
  -2 -17   9      109.04       40.40    425.42 o 
  -1 -17   9      210.09      -64.17    439.68 o 
   1 -17   9        4.31     -380.26    380.26 o 
   2 -17   9      102.06     -268.56    423.04 o 
   3 -17   9      328.18      497.28    280.00 o 
  -5 -16   9      180.70      411.16    404.03 o 
  -4 -16   9     1408.58     2074.80    539.50 o 
  -3 -16   9     3758.85     5059.85    632.18 o 
  -2 -16   9        7.50      299.46    420.66 o 
  -1 -16   9      532.63      563.26    432.55 o 
   0 -16   9     1425.63     1685.03    480.08 o 
   1 -16   9      141.83      173.50    289.95 o 
   2 -16   9      721.00     1184.77    272.95 o 
   3 -16   9       12.03     -120.10    583.46 o 
   4 -16   9      695.49      731.98    283.21 o 
   5 -16   9      622.17      737.81    295.33 o 
  -7 -15   9     1000.49     -232.91    408.78 o 
  -6 -15   9      242.34      373.13    413.53 o 
  -5 -15   9      220.79      729.63    451.56 o 
  -4 -15   9     3579.00     3973.73    591.78 o 
  -3 -15   9      163.49      437.30    406.40 o 
  -2 -15   9      340.38      439.68    387.39 o 
  -1 -15   9      990.75     1311.90    446.81 o 
   0 -15   9       59.79      -26.85    199.10 o 
   1 -15   9      268.35      441.07    227.40 o 
   2 -15   9      281.32     -157.75    204.04 o 
   3 -15   9      313.29      765.78    278.07 o 
   4 -15   9       74.19      359.58    294.70 o 
   5 -15   9     4192.88     5106.47    379.59 o 
   6 -15   9     1358.57     1716.19    370.75 o 
   7 -15   9        6.13     -451.56    451.56 o 
  -7 -14   9      768.56      771.12    393.33 o 
  -6 -14   9      372.48      642.52    303.05 o 
  -5 -14   9      198.13       26.20    273.40 o 
  -4 -14   9     1035.08     1338.05    302.91 o 
  -3 -14   9     8555.38     7972.23    444.97 o 
  -2 -14   9      192.89     -109.24    177.07 o 
  -1 -14   9      497.20      674.37    220.24 o 
   0 -14   9     5283.68     6372.35    490.77 o 
   1 -14   9     3170.95     2883.97    277.84 o 
   2 -14   9      637.44      635.79    220.10 o 
   3 -14   9       47.92       38.39    191.79 o 
   4 -14   9     2018.61     3083.82    326.34 o 
   5 -14   9     6438.63     6659.28    395.94 o 
   6 -14   9      358.69      909.91    348.18 o 
   8 -14   9     1195.90     1808.62    560.89 o 
  -8 -13   9     3914.57     3779.25    439.34 o 
  -7 -13   9     1475.46     1166.31    321.82 o 
  -6 -13   9        3.44     -194.70    257.85 o 
  -5 -13   9      197.90      147.07    241.56 o 
  -4 -13   9     5473.31     5559.96    728.44 o 
  -3 -13   9        1.65     -140.24    146.69 o 
  -2 -13   9      619.21      613.81    174.63 o 
  -1 -13   9     2608.33     2945.73    228.31 o 
   0 -13   9     2654.12     2577.05    300.44 o 
   1 -13   9      167.14      476.35    162.45 o 
   2 -13   9     1782.06     1971.98    203.75 o 
   3 -13   9      645.90      911.68    229.39 o 
   4 -13   9      381.05      355.00    211.04 o 
   5 -13   9     2884.60     3131.01    307.84 o 
   6 -13   9     6474.58     6442.74    392.86 o 
   7 -13   9       80.26     -249.55    249.55 o 
   8 -13   9      914.40     1706.42    529.99 o 
   9 -13   9     2591.40     2749.76    606.04 o 
  -9 -12   9     1604.21     2011.37    379.31 o 
  -8 -12   9       14.24      513.47    559.70 o 
  -7 -12   9      426.31      392.01    272.23 o 
  -6 -12   9      261.24      259.56    246.16 o 
  -5 -12   9     1024.00     1017.67    192.78 o 
  -4 -12   9        1.51      -69.88    299.47 o 
  -3 -12   9     7206.43     7167.41    289.53 o 
  -2 -12   9      568.34      586.31    293.92 o 
  -1 -12   9      214.32      195.18    144.84 o 
   0 -12   9     5681.47     5547.02    251.02 o 
   1 -12   9     8301.52     8434.90    296.13 o 
   2 -12   9     2201.97     2097.36    195.08 o 
   3 -12   9      125.81      342.20    150.92 o 
   4 -12   9     3020.72     3207.04    224.51 o 
   5 -12   9    11419.60    11299.11    359.72 o 
   6 -12   9      188.78       10.35    195.66 o 
   7 -12   9      832.79      700.49    442.05 o 
   9 -12   9     1097.91      541.87    444.43 o 
  10 -12   9       32.26      582.28    487.21 o 
  -9 -11   9     1079.23      936.14    264.14 o 
  -8 -11   9     3431.86     3825.12    377.00 o 
  -7 -11   9     1534.94     2220.44    315.07 o 
  -6 -11   9      667.87      812.19    250.25 o 
  -5 -11   9      296.29      192.39    165.01 o 
  -4 -11   9     2128.80     2140.72    206.69 o 
  -3 -11   9      781.05      591.74    154.75 o 
  -2 -11   9      933.42     1052.04    163.56 o 
  -1 -11   9     3162.45     2933.58    201.20 o 
   0 -11   9     5513.90     6026.82    257.48 o 
   1 -11   9      103.33     -125.66    125.66 o 
   2 -11   9     2033.05     1849.16    183.91 o 
   3 -11   9      843.29     1030.55    152.29 o 
   4 -11   9     1505.27     1491.81    187.49 o 
   5 -11   9     2858.07     2893.37    209.84 o 
   6 -11   9     9324.08     9067.62    313.44 o 
   7 -11   9       38.16      -60.56    201.37 o 
   8 -11   9      502.47      633.77    241.23 o 
   9 -11   9     2721.42     2172.24    510.98 o 
  10 -11   9     3955.75     3626.74    620.30 o 
 -10 -10   9        9.53       92.27    463.17 o 
  -9 -10   9      475.77      249.23    227.23 o 
  -8 -10   9      189.03      102.73    192.13 o 
  -7 -10   9      158.47      120.31    163.07 o 
  -6 -10   9       15.90     -154.31    154.31 o 
  -5 -10   9     1663.49     1559.94    190.25 o 
  -4 -10   9     1167.02     1056.66    173.02 o 
  -3 -10   9     1825.67     2224.13    191.84 o 
  -2 -10   9      501.67       41.68    123.90 o 
  -1 -10   9      160.13      350.58    182.91 o 
   0 -10   9     7719.88     7935.33    270.46 o 
   1 -10   9     1608.33     1651.48    160.33 o 
   2 -10   9     1596.94     1453.60    160.57 o 
   3 -10   9      277.02      344.71    124.63 o 
   4 -10   9      511.81      650.81    147.35 o 
   5 -10   9    14559.15    14834.68    383.20 o 
   6 -10   9      395.75      276.13    152.55 o 
   7 -10   9       22.52       -7.67    134.27 o 
   8 -10   9     4686.57     4513.21    256.84 o 
   9 -10   9     1195.37     1391.40    272.03 o 
  10 -10   9      106.90     -125.14    274.50 o 
  11 -10   9     1379.56     1266.75    518.11 o 
 -10  -9   9        5.17       66.98    247.18 o 
  -9  -9   9      322.64      362.18    196.05 o 
  -8  -9   9      358.32      231.99    174.98 o 
  -7  -9   9       10.13        8.44    208.13 o 
  -6  -9   9      506.30      739.91    164.66 o 
  -5  -9   9       18.89      111.68    143.72 o 
  -4  -9   9      139.44      198.55    133.68 o 
  -3  -9   9     1088.79      999.11    151.77 o 
  -2  -9   9      939.82     1002.70    145.03 o 
  -1  -9   9      171.37      153.67    112.17 o 
   0  -9   9     1227.27     1120.94    135.75 o 
   1  -9   9      267.82      269.87    171.11 o 
   2  -9   9      161.77      160.21    114.38 o 
   3  -9   9     1378.24     1246.78    159.99 o 
   4  -9   9     2206.54     2122.95    163.55 o 
   5  -9   9     1412.50     1475.18    164.64 o 
   6  -9   9     5466.43     5609.51    255.29 o 
   7  -9   9      405.14      441.79    149.85 o 
   8  -9   9        0.74      -52.80    147.21 o 
   9  -9   9      574.99      739.13    306.59 o 
  10  -9   9      486.54      817.13    529.99 o 
  11  -9   9      794.35     1133.67    323.04 o 
  12  -9   9      130.12       99.82    449.18 o 
 -11  -8   9      463.75      850.29    371.89 o 
 -10  -8   9      286.48      473.29    219.32 o 
  -9  -8   9      294.22      142.57    193.37 o 
  -8  -8   9        2.37      384.76    198.05 o 
  -7  -8   9      552.38      481.36    154.10 o 
  -6  -8   9     2328.57     2627.60    227.43 o 
  -5  -8   9      505.74      426.34    124.06 o 
  -4  -8   9      117.49     -192.87    192.87 o 
  -3  -8   9      477.05      480.22    125.04 o 
  -2  -8   9      709.70      768.23    154.18 o 
  -1  -8   9      140.81        2.28    103.22 o 
   0  -8   9      390.26      249.42    104.75 o 
   1  -8   9      147.17      253.42    237.87 o 
   2  -8   9       56.53      131.98    106.13 o 
   3  -8   9      435.43      185.71    100.33 o 
   4  -8   9     1163.87     1115.57    131.39 o 
   5  -8   9     4495.57     4582.70    206.85 o 
   6  -8   9      260.14       11.07    113.47 o 
   7  -8   9      112.95      404.22    181.48 o 
   8  -8   9      445.54      231.80    148.11 o 
   9  -8   9       86.01      -91.78    143.42 o 
  10  -8   9      105.96      449.01    311.34 o 
  11  -8   9      150.87      285.03    406.40 o 
  12  -8   9       65.22      107.22    623.87 o 
 -11  -7   9      474.95     -377.88    456.31 o 
 -10  -7   9      301.15      216.27    439.68 o 
  -9  -7   9       93.27     -225.90    225.90 o 
  -8  -7   9     1144.47     1210.63    197.25 o 
  -7  -7   9     4133.54     4833.88    248.76 o 
  -6  -7   9      157.28       24.64    144.21 o 
  -5  -7   9        5.87      -17.00    105.75 o 
  -4  -7   9       43.96      125.41    101.58 o 
  -3  -7   9     2713.93     2728.62    174.02 o 
  -2  -7   9     2062.86     2105.79    210.61 o 
  -1  -7   9      729.93      646.13    146.13 o 
   0  -7   9     1506.77     1436.14    126.26 o 
   1  -7   9     1501.22     1630.19    130.29 o 
   2  -7   9     2556.70     2280.50    141.63 o 
   3  -7   9      264.06      404.06    197.19 o 
   4  -7   9        0.00      -39.70     90.30 o 
   5  -7   9      260.23      363.49    112.36 o 
   6  -7   9       83.83      -65.05     96.60 o 
   7  -7   9      768.77      622.10    133.57 o 
   8  -7   9       10.42       60.17    122.06 o 
   9  -7   9        4.08      -85.29    210.56 o 
  10  -7   9      874.52      828.73    248.36 o 
  11  -7   9        0.25     -129.74    218.60 o 
  12  -7   9      222.70      311.85    273.54 o 
  13  -7   9        1.10      184.98    453.94 o 
 -11  -6   9     1243.22      977.58    352.93 o 
 -10  -6   9        0.47      154.27    323.22 o 
  -9  -6   9      568.95      760.88    220.79 o 
  -8  -6   9     2182.21     2119.21    221.90 o 
  -7  -6   9      496.43      440.10    210.17 o 
  -6  -6   9     2752.28     2437.47    249.45 o 
  -5  -6   9      748.17      746.54    131.70 o 
  -4  -6   9      941.64     1078.52    137.21 o 
  -3  -6   9      558.84      608.39    104.16 o 
  -2  -6   9     1926.94     1795.69    145.40 o 
  -1  -6   9      222.12      271.94     95.64 o 
   0  -6   9        0.12      117.49     85.74 o
[truncated: 365,352 more chars]
